# Supplementary material for: The Identification of Plasma Exosomal miR-423-3p as a Potential Predictive Biomarker for Prostate Cancer Castration-Resistance Development by Plasma Exosomal miRNA Sequencing
Source: Front Cell Dev Biol. 2021 Jan 7;8:602493. doi: 10.3389/fcell.2020.602493 (PMC7817948; doi:10.3389/fcell.2020.602493)
Supplement: Supplementary file 1 [file Table_1.XLSX]

## Sheet: Sheet1
S Table 1. Exosomal miRNA read counts in treatment-naive prostate cancer and castration-resistant prostate cancer (CRPC) samples.
miRNA	CRPC 1	CRPC 2	CRPC 3	CRPC 4	CRPC 5	CRPC 6	CRPC 7	CRPC 8	CRPC 9	CRPC 10	CRPC 11	CRPC 12	CRPC 13	CRPC 14	CRPC 15	CRPC 16	CRPC 17	CRPC 18	CRPC 19	CRPC 20	CRPC 21	CRPC 22	CRPC 23	CRPC 24	treatment-naive 1	treatment-naive 2	treatment-naive 3	treatment-naive 4	treatment-naive 5	treatment-naive 6	treatment-naive 7	treatment-naive 8	treatment-naive 9	treatment-naive 10	treatment-naive 11	treatment-naive 12	treatment-naive 13	treatment-naive 14	treatment-naive 15	treatment-naive 16	treatment-naive 17	treatment-naive 18	treatment-naive 19	treatment-naive 20	treatment-naive 21	treatment-naive 22	treatment-naive 23	treatment-naive 24
hsa-let-7a-3p	0	0	1	0	0	5	0	0	0	1	6	0	0	2	0	1	0	4	2	1	0	0	0	0	2	0	0	0	1	0	0	2	0	2	1	2	0	0	0	0	0	1	0	1	1	0	2	4
hsa-let-7a-5p	201	134	253	266	1283	658	144	164	170	879	1746	586	171	764	205	1545	418	684	49	289	517	490	124	783	192	84	77	371	348	307	155	2550	477	152	209	175	170	56	105	425	128	763	193	293	992	73	808	899
hsa-let-7b-3p	2	0	0	2	8	3	2	0	5	8	11	1	1	4	0	21	0	2	2	3	0	0	0	3	0	1	0	1	1	1	1	15	3	0	2	1	0	0	0	3	0	2	1	0	3	1	4	2
hsa-let-7b-5p	240	149	802	369	813	846	256	372	359	465	12318	511	255	387	343	927	363	1419	271	479	870	451	245	618	338	427	400	564	466	343	283	7160	936	218	964	259	635	176	207	973	229	832	678	467	1604	251	918	1499
hsa-let-7c-3p	0	0	0	0	0	0	0	0	0	0	0	0	0	0	0	1	0	0	0	0	0	0	0	0	0	0	0	0	0	0	0	0	0	0	0	0	0	0	0	0	0	0	0	0	0	0	0	0
hsa-let-7c-5p	23	18	27	23	77	47	24	16	16	57	161	55	19	53	7	86	37	58	8	28	59	44	15	65	11	13	9	25	31	30	17	156	53	11	26	23	15	1	9	57	7	68	27	32	103	12	74	79
hsa-let-7d-3p	14	12	20	13	57	85	4	13	15	42	284	14	13	26	29	191	17	136	17	28	28	22	10	47	7	12	13	27	14	22	10	169	44	9	28	12	15	0	2	35	15	23	25	17	70	14	46	56
hsa-let-7d-5p	20	4	13	7	66	53	7	4	10	29	186	18	7	75	14	107	16	33	0	14	13	35	10	61	5	3	4	12	14	20	10	194	20	16	5	14	4	2	2	19	2	42	8	14	62	2	47	51
hsa-let-7e-3p	0	0	0	0	0	0	0	0	0	0	0	0	0	0	0	0	0	0	0	0	0	0	0	0	0	0	0	0	0	0	0	0	0	0	0	0	0	0	0	0	0	0	0	0	1	0	0	0
hsa-let-7e-5p	14	8	9	13	64	39	3	5	20	19	15	9	5	24	7	43	7	15	1	10	24	40	5	31	7	8	3	8	24	8	0	74	15	3	8	2	8	2	4	10	5	20	14	6	59	5	20	38
hsa-let-7f-1-3p	0	0	0	0	0	2	0	0	0	0	2	1	0	0	0	0	0	0	0	0	0	0	0	0	0	0	0	0	0	0	0	0	0	0	0	0	0	0	0	0	0	0	0	0	0	0	0	0
hsa-let-7f-5p	77	52	128	73	407	372	65	59	65	323	858	199	78	377	87	745	160	261	26	119	189	186	37	355	90	38	40	156	157	103	72	936	187	57	95	61	80	16	37	167	34	259	77	101	425	42	351	365
hsa-let-7g-5p	36	12	69	38	130	158	23	32	30	75	842	72	30	127	47	267	82	180	5	28	69	54	19	114	32	15	46	72	70	65	40	659	108	26	47	40	25	8	27	103	28	147	28	47	233	23	151	199
hsa-let-7i-3p	0	0	0	0	0	0	0	0	0	0	0	0	0	0	0	0	1	0	0	1	0	0	0	0	0	0	0	0	0	0	0	0	0	0	0	0	0	0	0	0	0	0	0	0	0	0	0	0
hsa-let-7i-5p	134	97	289	140	409	1148	128	108	140	281	6298	273	198	395	172	1188	221	694	81	323	407	396	108	492	175	143	115	466	252	129	193	2538	414	125	294	134	176	54	143	369	107	412	213	283	705	123	541	832
hsa-miR-1	0	1	0	1	2	0	1	0	0	6	8	3	3	11	1	6	2	0	0	1	0	7	0	2	1	0	3	0	2	2	0	1	0	0	1	1	7	0	8	0	5	1	0	0	0	0	2	2
hsa-miR-100-5p	1	5	0	1	4	4	25	2	1	89	22	7	3	25	0	27	1	6	0	35	24	6	2	4	6	0	9	0	2	6	1	36	5	26	1	1	46	1	127	2	90	5	0	11	26	1	10	16
hsa-miR-101-3p	6	8	18	7	12	19	6	5	10	13	171	5	16	10	17	16	4	68	0	4	22	2	3	15	6	3	10	20	21	14	13	277	27	5	33	13	13	5	4	29	12	17	6	20	38	3	18	41
hsa-miR-103a-3p	4	2	5	1	15	11	3	2	0	10	64	5	0	18	4	30	7	16	2	4	1	6	3	14	1	1	1	5	4	4	4	49	3	1	2	5	0	0	1	6	3	12	5	2	15	2	12	16
hsa-miR-105-5p	0	0	0	0	0	0	0	0	0	0	0	0	0	0	0	1	0	0	0	0	0	0	0	0	0	0	0	0	0	0	0	0	0	0	0	0	0	0	0	0	0	0	0	0	0	0	0	0
hsa-miR-106a-5p	0	0	0	0	0	0	0	0	0	0	0	2	0	0	0	2	0	0	0	0	0	0	0	1	0	0	0	0	0	0	0	1	1	0	0	0	0	0	0	0	0	0	0	0	0	0	0	3
hsa-miR-106b-3p	2	3	4	3	13	19	0	3	1	9	79	9	6	6	6	31	3	22	2	8	6	5	3	6	0	1	7	16	5	0	3	84	8	1	9	2	3	2	4	8	4	6	3	10	9	2	8	7
hsa-miR-106b-5p	1	0	3	0	0	0	0	0	0	0	18	1	0	3	0	1	0	4	0	1	0	0	0	1	0	0	0	0	2	3	0	5	1	1	0	1	0	0	0	0	0	0	0	0	1	0	2	0
hsa-miR-107	1	0	1	2	6	2	0	0	1	0	18	0	0	1	1	4	3	6	0	3	1	0	0	1	1	1	2	0	1	1	1	17	2	0	1	1	0	0	0	0	0	1	0	0	0	0	3	2
hsa-miR-10a-3p	0	0	0	0	1	0	0	0	0	0	2	0	0	0	0	0	0	1	0	0	0	0	0	1	0	0	0	0	0	0	0	1	0	0	0	0	0	0	0	0	0	0	0	0	0	0	1	0
hsa-miR-10a-5p	12	19	24	20	81	40	14	13	30	36	87	38	24	26	9	82	23	77	7	18	51	16	9	70	16	16	11	33	30	20	10	164	30	14	19	12	35	2	13	48	8	52	43	24	114	13	52	62
hsa-miR-10b-3p	0	0	0	0	2	0	0	0	1	1	1	0	0	0	0	1	0	0	0	0	0	0	0	0	0	0	0	0	0	0	0	0	0	0	0	0	0	0	0	0	0	0	0	0	0	0	0	1
hsa-miR-10b-5p	30	24	20	38	134	52	14	25	52	61	157	72	34	59	20	127	36	155	24	62	17	24	16	75	28	30	18	60	71	57	20	268	59	22	21	25	59	5	19	85	16	89	61	38	213	8	110	132
hsa-miR-1180-3p	1	3	6	0	12	5	0	1	4	4	42	9	0	7	1	5	2	11	1	1	1	2	1	3	1	1	2	3	2	1	0	36	2	4	0	3	0	0	0	2	2	6	0	2	5	0	6	15
hsa-miR-1183	0	0	0	0	1	1	0	0	0	0	0	0	0	0	1	0	1	0	0	0	0	1	0	1	0	1	0	0	0	0	0	1	0	0	0	0	0	0	1	0	0	0	0	0	0	0	0	0
hsa-miR-1185-1-3p	0	0	0	0	0	0	0	0	0	0	0	0	0	0	0	2	0	0	0	0	0	0	0	0	0	0	0	0	0	0	0	0	0	0	1	0	0	0	0	0	0	0	0	0	0	0	0	0
hsa-miR-1193	0	0	0	0	0	1	0	0	0	0	0	0	0	0	0	0	0	0	0	0	0	0	0	0	0	0	0	0	0	0	0	0	0	0	0	0	0	0	0	0	0	0	0	0	0	0	0	0
hsa-miR-1224-5p	0	0	1	0	0	0	0	0	0	0	0	0	0	0	0	0	0	1	0	0	0	0	0	0	0	0	0	0	0	0	0	0	2	0	0	0	0	0	0	0	0	0	0	1	0	0	0	0
hsa-miR-1225-5p	0	0	0	0	0	0	0	0	0	0	0	0	0	0	0	0	0	0	0	0	0	0	0	0	0	0	0	0	0	0	0	0	0	0	0	0	0	0	0	1	0	0	0	0	0	0	0	0
hsa-miR-122-5p	145	34	163	911	385	145	125	39	284	152	3139	6283	119	112	34	18730	101	782	141	396	128	77	10	96	63	55	104	126	237	53	212	536	1595	63	239	125	110	75	55	115	161	176	337	111	1244	200	178	574
hsa-miR-1226-3p	0	0	0	0	0	1	0	0	0	0	0	0	0	0	0	3	0	0	0	0	0	0	0	0	0	0	0	0	0	0	0	0	0	0	0	0	0	0	0	0	0	0	0	0	0	0	0	0
hsa-miR-1228-5p	1	0	0	1	0	0	2	0	0	0	3	1	0	1	1	0	0	0	0	0	0	1	0	1	0	0	0	0	0	0	0	3	0	0	0	0	1	0	0	0	0	1	0	0	0	0	0	0
hsa-miR-1229-3p	0	0	0	0	0	0	0	0	0	0	1	0	0	0	0	1	0	0	0	0	0	0	0	1	0	0	0	0	0	0	0	0	0	0	0	0	0	0	0	0	0	0	0	0	0	0	0	0
hsa-miR-124-3p	0	0	0	0	0	0	0	0	0	0	0	0	0	0	0	0	0	0	0	0	0	0	0	0	0	0	0	0	0	0	0	0	0	0	0	0	0	0	0	0	0	0	0	0	3	0	0	0
hsa-miR-1246	2	2	0	0	11	1	1	0	1	6	0	0	0	5	0	4	0	0	0	0	0	2	0	3	0	0	1	0	1	0	0	2	1	0	0	0	0	0	0	0	2	0	0	0	2	0	0	0
hsa-miR-1248	0	4	1	0	0	0	0	0	0	0	0	0	0	0	0	0	1	1	0	0	0	0	0	0	0	0	0	0	0	0	1	2	0	0	2	0	0	0	0	0	0	0	0	0	0	0	0	1
hsa-miR-1249	0	0	0	0	0	0	0	0	0	0	0	0	0	1	0	0	0	0	0	0	0	0	0	0	0	0	0	0	0	0	0	0	1	0	0	0	0	0	0	0	0	0	0	0	1	0	0	0
hsa-miR-1254	0	0	0	0	0	0	0	0	0	0	0	0	0	0	0	0	0	0	0	0	0	0	0	0	0	0	0	0	0	0	0	0	0	0	0	1	0	0	0	0	0	0	0	0	0	0	0	0
hsa-miR-1255a	0	0	0	0	0	0	0	0	0	0	0	0	0	0	0	0	0	0	0	1	0	0	0	0	0	0	0	0	0	0	0	0	0	0	0	0	0	0	0	0	0	0	0	1	0	0	0	1
hsa-miR-1255b-5p	0	0	0	0	0	0	0	0	0	0	1	0	0	0	0	0	0	0	0	0	0	0	0	0	0	0	0	0	0	0	0	0	0	0	0	0	0	0	0	0	0	0	0	0	0	0	0	0
hsa-miR-125a-3p	1	0	0	0	1	1	0	1	0	3	2	0	0	0	0	2	1	2	0	1	1	3	1	0	0	0	0	0	0	0	0	2	0	1	1	0	0	0	0	0	0	0	0	1	0	0	1	0
hsa-miR-125a-5p	10	8	2	13	79	15	6	10	9	22	41	21	3	28	2	59	14	40	2	6	9	26	1	28	8	4	8	12	8	11	7	80	8	4	5	8	10	0	3	14	2	27	21	6	74	4	18	38
hsa-miR-125b-1-3p	0	0	0	0	0	0	0	0	0	0	0	0	0	0	0	1	0	0	0	0	0	0	0	0	0	0	0	0	0	0	0	0	0	0	0	0	0	0	0	0	0	0	0	0	0	0	0	0
hsa-miR-125b-2-3p	0	0	0	0	1	0	0	0	0	0	0	0	0	0	0	0	0	1	0	0	0	0	0	0	0	0	0	0	0	0	0	0	1	0	0	0	0	0	0	0	0	0	0	0	0	0	0	0
hsa-miR-125b-5p	2	1	1	1	21	2	0	1	0	7	14	10	0	2	0	29	0	11	2	0	1	3	2	1	0	1	0	1	2	0	1	5	5	2	0	2	1	0	0	1	2	1	1	1	11	0	1	5
hsa-miR-1261	0	0	0	0	0	0	0	0	0	0	0	0	0	0	0	0	0	0	0	0	0	0	0	0	0	0	0	0	0	0	0	1	0	0	0	0	0	0	0	0	0	0	0	0	0	0	0	0
hsa-miR-126-3p	377	203	379	519	2570	1532	345	228	602	502	2265	911	412	891	253	1861	720	1657	255	1074	280	840	212	1556	415	548	238	933	1006	733	274	5767	1051	465	229	380	379	101	225	1213	160	1437	934	573	3183	145	1791	2174
hsa-miR-126-5p	3	2	3	1	15	9	1	1	1	2	12	3	2	11	1	2	2	11	0	3	0	6	0	3	1	2	0	5	0	3	1	18	1	4	0	2	0	0	0	1	0	6	1	3	8	0	6	12
hsa-miR-1270	0	0	0	0	0	0	0	0	0	0	0	0	0	0	0	0	0	0	0	0	0	0	0	0	0	0	0	0	0	0	0	0	0	0	1	0	0	0	0	0	0	0	0	0	0	0	0	0
hsa-miR-1271-5p	0	0	0	0	1	0	0	0	1	0	1	0	0	0	0	2	0	0	0	0	0	0	0	0	0	0	0	0	0	0	0	0	0	0	0	0	0	0	0	0	0	0	0	0	0	0	0	0
hsa-miR-1273h-3p	0	0	0	0	0	1	0	0	0	0	0	0	0	0	0	0	0	0	0	0	0	0	0	0	0	0	0	0	0	0	0	0	0	0	0	0	0	0	0	0	0	0	0	0	0	0	0	0
hsa-miR-127-3p	0	0	0	0	0	0	0	1	0	0	1	0	0	0	0	0	0	0	1	0	0	0	1	0	0	0	0	0	0	0	0	0	0	0	2	0	0	0	0	0	0	1	1	0	0	1	0	0
hsa-miR-1277-5p	0	0	0	0	0	0	0	0	0	0	0	0	0	0	0	0	0	0	0	0	0	0	0	0	0	0	0	0	1	0	0	0	0	0	0	0	0	0	0	0	0	0	0	0	0	0	0	0
hsa-miR-1278	0	0	0	0	0	0	0	0	0	0	0	0	0	0	0	0	0	0	0	0	0	0	0	0	0	0	0	0	0	0	0	3	0	0	0	0	0	0	0	0	1	0	0	0	0	0	0	0
hsa-miR-128-3p	9	6	15	14	41	96	7	12	7	15	189	19	10	40	15	137	12	127	9	21	16	20	2	54	6	9	18	26	24	26	7	143	30	4	11	10	10	4	6	45	9	17	12	17	106	9	42	73
hsa-miR-1284	0	0	0	0	2	0	0	0	0	0	1	0	0	0	0	1	0	0	0	1	0	0	0	0	0	0	0	0	0	0	0	1	0	0	0	0	0	0	0	0	0	0	0	0	0	0	0	0
hsa-miR-1287-5p	0	0	0	0	0	1	0	0	0	0	0	0	0	0	0	0	0	0	0	0	0	0	0	0	0	0	0	0	0	0	0	0	0	0	0	0	0	0	0	1	0	0	0	0	0	0	0	0
hsa-miR-1288-3p	0	0	0	0	0	1	0	0	0	1	0	0	0	0	0	0	0	0	0	0	0	0	0	0	0	0	0	0	0	0	0	0	0	0	0	0	0	0	0	0	0	0	0	0	0	0	0	0
hsa-miR-1292-5p	0	0	0	0	0	2	0	0	0	0	1	1	0	0	0	1	1	2	0	0	0	0	0	0	0	0	0	0	0	0	0	0	1	0	0	1	0	0	0	0	0	0	0	1	0	0	0	0
hsa-miR-1293	0	0	0	0	0	0	0	0	0	0	0	0	0	0	0	0	0	0	0	0	0	0	0	0	0	0	0	0	0	0	0	1	0	0	0	0	0	0	0	0	0	0	0	0	0	0	0	0
hsa-miR-1294	0	0	0	0	1	0	0	0	0	0	0	0	0	0	1	1	0	0	0	0	1	0	0	0	0	0	0	0	0	1	0	3	0	0	0	0	0	0	0	0	0	1	0	0	0	0	1	1
hsa-miR-1295a	0	0	0	0	0	0	0	0	0	0	0	0	0	0	0	0	0	0	0	0	0	0	0	0	0	0	0	0	0	0	0	0	0	0	0	0	1	0	0	0	0	0	0	0	0	0	0	0
hsa-miR-129-5p	0	0	0	0	0	0	0	0	2	2	3	0	0	0	0	1	0	7	0	1	0	0	0	0	0	0	0	0	1	0	0	1	0	0	0	0	0	0	1	0	0	0	3	0	8	0	0	0
hsa-miR-1299	0	0	0	0	0	0	0	0	0	0	0	0	0	0	0	0	0	0	0	0	0	0	0	0	0	0	0	1	0	0	0	2	0	0	0	0	0	0	0	0	0	0	0	0	0	0	0	2
hsa-miR-1301-3p	0	0	0	0	1	9	0	0	1	2	0	1	0	2	0	11	0	1	0	0	0	4	0	2	0	0	0	1	4	1	0	0	1	0	2	0	0	0	0	1	0	1	5	1	2	0	0	0
hsa-miR-1304-3p	0	0	0	0	0	0	0	0	0	0	0	0	0	0	0	0	0	0	0	0	0	0	0	0	0	0	0	0	0	0	0	0	2	0	0	0	0	0	0	0	0	0	0	0	0	0	0	0
hsa-miR-1306-3p	0	0	0	0	0	0	0	0	0	0	0	0	0	0	0	0	0	0	0	0	0	0	0	0	0	0	0	0	0	0	0	1	0	0	0	0	0	0	0	0	0	0	0	0	0	0	0	0
hsa-miR-1306-5p	0	0	0	0	0	0	0	0	0	0	1	0	0	0	0	1	0	1	0	1	0	2	0	0	0	0	0	0	0	0	0	0	0	1	0	0	0	0	0	1	0	0	0	0	2	0	0	0
hsa-miR-1307-3p	0	2	2	1	9	8	1	1	1	4	28	4	1	12	1	24	3	20	0	4	2	4	0	11	1	1	2	8	3	7	1	38	5	0	4	4	1	0	0	3	2	4	0	1	7	2	12	6
hsa-miR-1307-5p	0	0	0	0	2	1	0	1	1	0	2	0	0	0	0	3	0	1	0	0	0	0	0	1	0	1	0	0	1	0	0	8	0	0	2	0	1	0	0	0	0	1	0	0	2	1	1	0
hsa-miR-130a-3p	0	0	2	0	1	1	2	0	0	0	2	0	0	0	0	1	0	0	0	0	0	1	0	0	0	0	1	0	0	0	0	1	0	0	0	0	0	0	0	0	0	1	0	2	0	0	2	2
hsa-miR-130b-3p	1	0	0	1	0	0	0	0	0	2	0	0	0	0	0	5	0	0	0	0	0	0	0	0	1	0	1	0	0	0	0	0	0	0	0	1	0	1	0	0	0	0	0	0	0	0	0	1
hsa-miR-130b-5p	0	0	1	0	0	3	0	0	0	1	4	0	0	1	1	4	0	4	0	0	1	0	0	0	0	0	0	0	0	1	0	0	0	0	0	0	0	0	0	2	0	0	0	1	0	0	0	1
hsa-miR-1323	0	0	0	0	0	2	0	0	0	0	0	1	0	0	0	0	0	0	0	0	0	0	0	0	0	0	0	0	0	0	0	0	0	0	0	0	0	0	0	0	0	0	0	0	0	0	0	0
hsa-miR-132-3p	0	0	0	0	0	0	0	0	0	0	0	0	0	0	0	0	0	0	0	0	0	0	0	0	0	0	0	0	0	0	0	0	0	0	0	0	0	0	0	0	0	1	0	0	0	0	0	0
hsa-miR-132-5p	0	0	0	0	0	1	0	0	1	0	2	0	0	0	0	0	0	2	0	0	0	0	0	0	0	0	0	0	0	0	0	2	0	1	0	0	0	0	0	0	0	0	0	0	0	0	1	0
hsa-miR-1343-3p	0	0	0	0	0	0	0	0	0	0	0	0	0	0	0	0	0	0	0	0	0	0	0	0	0	0	0	0	0	0	0	0	0	0	0	0	0	0	0	0	0	0	0	1	0	0	0	0
hsa-miR-134-5p	0	1	2	0	0	11	0	0	0	0	3	0	0	2	0	4	1	0	0	1	0	1	0	2	0	0	2	0	1	0	0	0	1	0	0	0	0	0	0	0	0	0	0	1	1	0	0	1
hsa-miR-135a-5p	0	0	0	0	0	0	0	0	0	0	0	0	0	0	0	0	0	0	0	0	0	0	0	0	0	0	0	0	0	0	0	0	0	0	0	0	2	0	0	0	0	0	0	0	0	0	0	0
hsa-miR-136-3p	0	0	0	0	0	0	0	0	0	0	1	0	0	1	0	0	0	0	0	0	0	0	0	0	0	0	0	0	0	0	0	0	0	0	0	0	0	0	0	0	0	0	0	0	0	0	0	0
hsa-miR-136-5p	0	0	0	0	0	0	0	0	0	0	1	0	0	0	0	0	0	1	0	0	0	0	0	0	0	0	0	0	0	0	0	0	0	0	0	0	0	0	0	0	0	0	0	0	0	0	0	0
hsa-miR-138-5p	0	0	0	0	0	0	0	0	0	0	0	0	0	0	0	0	0	0	0	0	0	0	0	1	0	0	0	0	0	0	0	1	0	0	0	0	0	0	0	0	0	0	0	0	0	0	0	0
hsa-miR-139-3p	1	2	4	3	8	11	1	3	1	6	16	2	3	4	1	9	5	8	0	5	3	6	1	6	1	1	0	9	4	0	0	11	2	1	2	0	7	1	1	4	1	4	3	1	21	2	5	5
hsa-miR-139-5p	5	3	3	13	36	19	2	9	14	18	52	20	6	18	15	31	12	34	9	34	3	14	0	32	16	6	4	24	13	17	3	69	14	12	2	3	9	0	4	22	3	27	15	12	65	3	17	34
hsa-miR-140-3p	2	0	5	0	6	5	0	2	2	4	22	2	1	0	5	1	2	9	0	2	2	0	0	4	0	1	3	2	2	2	2	21	3	0	2	4	2	1	2	2	0	1	2	2	12	0	2	4
hsa-miR-140-5p	1	0	1	0	2	3	0	0	0	2	10	1	3	2	0	5	1	6	0	0	1	1	0	5	0	0	0	1	0	0	0	2	1	0	0	1	0	0	0	1	0	1	1	3	3	0	1	7
hsa-miR-141-3p	0	1	0	0	0	0	0	0	0	0	1	0	0	1	0	0	0	3	0	0	0	0	0	0	0	0	0	0	0	0	0	0	0	0	0	0	0	0	0	0	0	0	0	0	0	0	0	0
hsa-miR-142-3p	2	0	4	1	10	10	4	2	2	1	16	3	1	6	2	9	9	10	0	6	3	6	3	16	2	0	1	6	5	7	4	27	1	1	1	5	0	0	0	5	0	5	7	5	11	2	11	12
hsa-miR-142-5p	1	0	2	3	7	5	0	3	2	1	24	5	0	1	2	1	5	6	0	4	0	3	1	1	0	1	3	1	5	4	1	22	3	1	1	1	0	0	2	3	3	1	1	5	9	1	11	3
hsa-miR-143-3p	4	14	5	4	20	32	4	4	10	22	112	2	6	12	3	29	10	94	4	7	12	5	5	31	5	3	0	19	8	5	2	20	10	3	5	6	16	1	5	11	0	8	7	13	35	1	22	22
hsa-miR-144-3p	1	0	3	1	4	2	0	1	3	0	52	0	0	5	0	1	1	4	1	1	2	1	0	6	0	1	1	1	2	2	1	21	3	0	0	0	1	0	0	3	1	6	3	3	10	0	2	2
hsa-miR-144-5p	2	1	2	2	9	4	2	0	1	0	16	0	0	1	1	3	2	9	1	1	1	2	0	9	0	0	3	2	2	1	1	15	2	1	0	4	0	0	0	3	0	5	1	3	12	2	12	6
hsa-miR-145-3p	0	0	0	1	0	0	0	2	3	0	3	3	0	1	0	4	0	0	0	0	0	0	0	0	0	0	0	1	0	0	0	0	0	0	0	0	0	0	0	0	0	0	0	0	1	0	1	1
hsa-miR-145-5p	0	0	0	0	0	0	0	0	0	0	0	0	0	0	0	0	0	0	0	0	0	0	0	0	0	0	0	0	0	0	0	0	0	0	0	0	0	0	0	0	0	0	0	0	1	0	0	0
hsa-miR-1468-5p	0	0	0	0	0	0	0	0	0	0	0	0	0	0	0	0	0	0	0	0	0	0	0	0	0	0	0	0	0	0	0	0	0	0	0	0	0	1	0	0	0	1	0	0	0	0	0	0
hsa-miR-146a-5p	4	1	7	2	17	56	5	4	12	7	88	5	4	22	5	104	5	27	5	17	3	10	3	17	1	1	1	9	6	8	7	45	8	0	7	4	1	1	5	10	1	17	9	5	24	2	14	20
hsa-miR-146b-3p	0	0	0	0	0	0	0	0	0	0	0	0	0	0	0	1	0	0	0	0	0	0	0	1	0	0	0	0	0	0	0	0	0	0	0	0	0	0	0	0	0	0	0	0	0	0	0	0
hsa-miR-146b-5p	0	3	4	1	2	11	5	0	2	2	43	5	2	16	0	10	4	8	1	10	2	1	1	18	0	1	2	1	4	4	1	45	8	1	0	4	0	1	2	8	0	18	8	3	23	1	6	15
hsa-miR-147b	0	0	0	0	0	0	0	0	0	0	0	0	0	0	0	0	0	0	0	0	0	0	0	0	0	0	0	1	0	0	0	0	0	0	0	0	0	0	0	0	0	0	0	0	0	0	0	0
hsa-miR-148a-3p	90	675	129	151	737	1023	73	36	131	1442	3106	619	136	327	152	2644	110	1090	67	254	363	373	117	322	80	75	103	317	160	111	146	1234	321	57	315	111	228	42	105	227	109	137	175	151	325	110	260	475
hsa-miR-148a-5p	0	0	0	0	0	0	0	0	0	2	0	0	0	1	0	3	1	0	0	0	0	1	0	1	0	0	0	0	0	0	0	0	0	0	0	0	0	0	0	0	0	0	0	0	0	0	2	1
hsa-miR-148b-3p	2	6	9	5	18	44	2	2	6	6	76	11	4	15	7	33	4	33	0	5	9	5	0	8	1	6	8	19	6	11	7	77	12	4	10	2	4	0	6	13	7	7	4	8	17	4	6	26
hsa-miR-149-5p	0	0	0	0	0	0	0	0	0	0	0	0	0	0	0	0	0	0	0	0	2	0	0	1	0	0	0	0	0	0	0	0	0	0	0	0	0	0	0	0	0	0	0	0	2	0	0	0
hsa-miR-150-3p	0	0	0	1	11	4	0	1	0	1	11	3	3	1	1	2	0	6	0	0	0	1	0	3	0	0	0	3	1	4	0	4	6	0	4	3	2	0	0	5	0	6	0	2	1	0	2	4
hsa-miR-150-5p	2	1	9	7	34	11	5	7	5	10	47	6	5	17	2	23	6	24	1	11	7	3	2	29	4	1	12	15	6	17	6	93	8	3	4	11	1	1	4	18	2	45	14	10	66	6	40	42
hsa-miR-151a-3p	11	16	25	13	55	141	8	8	23	37	146	31	24	28	16	236	13	91	14	36	55	45	15	34	16	10	10	67	18	14	12	168	34	6	53	11	32	2	17	27	15	20	14	23	55	8	26	70
hsa-miR-151a-5p	0	0	0	0	0	0	0	0	0	0	0	0	0	0	1	0	0	0	0	0	0	0	0	0	0	0	0	0	0	0	0	1	0	0	0	0	0	0	0	0	0	0	0	0	0	0	0	0
hsa-miR-152-3p	0	0	0	0	0	0	0	0	0	1	1	0	1	0	0	3	0	2	0	0	2	0	0	0	0	3	0	1	0	0	0	3	0	1	0	0	0	0	0	0	0	0	3	0	2	0	0	4
hsa-miR-152-5p	0	0	0	0	0	0	0	0	0	0	0	0	0	0	0	0	0	0	0	1	0	0	0	0	0	0	0	0	0	0	0	0	0	0	0	0	0	0	0	0	0	0	0	0	0	0	0	0
hsa-miR-153-3p	0	0	0	0	0	0	0	0	0	0	0	0	0	0	0	0	0	0	0	0	0	0	0	0	0	0	1	0	0	0	0	0	0	0	0	0	0	0	0	0	0	0	0	0	0	0	0	0
hsa-miR-155-5p	8	4	6	8	36	9	6	3	13	10	18	17	2	12	7	27	12	12	7	20	2	7	2	3	2	11	5	4	4	6	5	32	6	2	0	2	1	3	3	12	1	10	13	6	39	0	20	15
hsa-miR-15a-5p	0	0	0	0	0	0	0	0	0	0	4	0	0	0	0	0	0	0	0	0	0	0	0	0	0	0	0	0	1	0	0	1	0	0	0	0	0	0	0	1	0	0	0	0	0	0	1	1
hsa-miR-15b-3p	1	0	0	0	1	0	0	0	0	0	7	0	0	0	1	0	0	5	0	0	1	0	0	2	0	0	0	0	0	0	0	3	0	0	0	0	0	0	0	1	0	0	0	1	1	0	0	1
hsa-miR-15b-5p	0	0	4	2	3	0	1	2	1	2	19	0	0	4	3	1	1	8	1	0	0	0	2	1	1	1	0	7	3	1	1	37	2	1	1	1	0	0	4	3	2	2	2	1	5	0	2	3
hsa-miR-16-2-3p	4	0	9	4	8	2	2	8	4	1	71	5	0	7	11	5	3	27	0	3	3	1	2	8	0	3	1	4	11	7	3	64	11	0	5	4	0	1	0	8	3	9	2	5	7	1	10	13
hsa-miR-16-5p	7	0	30	5	27	17	3	4	9	7	345	22	5	35	14	21	9	88	1	5	5	7	1	27	7	3	11	16	24	23	6	204	28	7	9	19	5	4	3	23	6	30	4	20	37	5	34	29
hsa-miR-17-3p	0	0	0	0	0	0	0	0	0	0	0	0	0	0	0	2	0	0	0	0	0	0	0	0	0	0	0	0	0	0	0	0	0	0	0	0	0	1	0	1	0	0	0	0	0	0	0	0
hsa-miR-17-5p	0	0	0	0	3	2	0	0	0	0	20	3	0	2	1	6	1	4	0	1	2	2	0	6	0	0	0	2	0	0	1	6	0	1	0	1	0	0	0	1	1	4	0	1	8	0	2	3
hsa-miR-181a-2-3p	0	0	0	0	5	0	0	0	0	0	1	0	0	1	0	2	0	0	0	1	1	1	1	2	0	0	0	1	1	0	0	4	0	0	0	0	1	0	0	2	0	0	0	0	2	0	0	2
hsa-miR-181a-3p	0	0	0	0	0	0	0	0	0	0	1	0	0	1	0	0	0	0	0	0	0	0	0	0	0	0	0	0	0	1	0	0	0	0	1	0	0	0	0	0	0	0	0	0	0	0	0	0
hsa-miR-181a-5p	11	8	6	9	44	31	10	3	17	17	146	9	8	32	8	42	12	58	8	28	5	14	2	25	4	10	4	16	25	11	3	124	12	13	6	6	10	1	5	25	8	21	15	8	50	2	29	47
hsa-miR-181b-5p	1	1	0	2	9	5	1	0	1	2	11	2	0	3	1	7	1	6	2	1	2	0	2	6	1	0	0	2	1	1	1	15	3	0	1	0	1	0	0	2	0	3	1	1	13	0	5	3
hsa-miR-181c-3p	0	0	0	0	0	0	0	0	0	0	0	0	0	0	0	0	0	0	0	0	0	0	0	0	0	0	0	0	0	0	0	0	0	0	0	0	0	0	0	0	0	0	0	1	0	0	0	0
hsa-miR-181c-5p	0	0	0	0	0	0	0	0	0	0	0	0	0	0	0	0	0	0	0	0	0	0	0	0	0	0	0	0	0	0	0	0	0	0	0	0	0	0	0	0	0	0	0	0	1	0	0	0
hsa-miR-181d-5p	0	0	0	0	0	0	0	0	0	0	0	0	0	3	0	0	0	1	0	0	0	0	0	0	0	0	0	0	0	0	0	0	0	0	0	1	0	0	0	0	0	1	0	1	1	0	0	0
hsa-miR-182-5p	8	8	14	6	24	8	6	7	1	12	119	9	5	11	7	18	9	28	0	12	23	5	0	16	10	3	2	12	2	4	4	112	12	4	5	2	1	0	2	6	6	17	3	3	27	1	20	26
hsa-miR-183-5p	4	6	18	1	31	9	7	11	10	10	145	20	6	13	12	17	8	16	2	7	24	8	1	20	3	4	5	14	7	8	1	86	9	6	5	3	2	2	2	8	11	24	1	17	24	6	21	35
hsa-miR-184	0	0	0	3	4	7	0	0	0	0	1	5	2	1	2	18	3	1	0	2	0	3	2	0	3	1	0	1	2	3	2	26	2	0	2	2	0	1	118	0	1	3	0	1	0	0	1	8
hsa-miR-185-3p	0	0	0	0	0	2	0	0	0	0	4	0	0	2	0	0	0	0	0	0	0	0	0	0	0	0	0	0	0	0	1	1	1	0	0	0	0	0	0	1	0	0	2	0	0	0	0	0
hsa-miR-185-5p	9	8	19	9	125	56	9	14	7	53	175	21	3	98	39	194	22	150	0	3	9	20	2	42	6	3	14	17	10	44	4	228	36	9	11	27	9	2	5	19	7	35	7	10	50	2	37	46
hsa-miR-186-5p	5	2	15	2	34	11	2	4	4	9	138	13	2	15	5	11	3	38	1	5	5	2	0	8	5	3	6	7	11	6	3	86	17	0	8	9	3	1	1	6	6	15	1	8	25	2	5	14
hsa-miR-188-3p	0	0	0	0	0	0	0	0	0	0	0	0	0	0	0	0	0	0	0	0	0	0	0	0	0	0	0	0	0	0	0	0	0	0	0	0	0	0	0	0	0	0	0	1	0	0	0	0
hsa-miR-188-5p	0	0	0	0	1	0	0	0	0	0	0	0	0	1	0	0	0	0	0	0	0	0	0	0	0	0	0	0	0	1	0	0	0	0	0	0	0	0	0	0	0	0	0	0	0	0	0	0
hsa-miR-18a-3p	0	0	0	0	0	0	0	0	0	1	1	0	0	0	0	1	0	0	0	0	0	0	0	0	0	0	0	0	0	0	0	0	0	0	0	1	0	0	0	1	0	0	0	0	1	0	0	4
hsa-miR-18a-5p	1	0	0	0	1	1	0	0	0	1	1	2	0	0	0	0	0	1	0	0	1	1	0	1	0	0	0	0	0	2	0	0	0	0	0	0	0	0	0	0	0	1	0	0	2	0	0	0
hsa-miR-18b-5p	0	0	0	0	0	2	0	0	0	0	0	0	0	2	0	0	0	0	0	0	0	0	0	0	0	0	0	0	0	0	0	0	0	0	0	0	0	0	0	0	0	0	0	0	0	0	2	0
hsa-miR-1908-5p	1	1	1	0	2	10	0	0	0	3	7	0	1	3	0	14	1	0	0	0	0	3	0	5	0	1	1	2	0	0	1	17	1	0	0	3	0	0	1	1	1	3	0	0	4	0	4	7
hsa-miR-190a-5p	0	0	0	0	0	0	0	0	0	0	0	0	0	0	0	0	0	0	0	0	0	0	0	0	0	0	0	0	0	0	0	0	0	0	0	0	0	0	0	0	0	1	0	0	0	0	0	0
hsa-miR-191-3p	0	0	0	0	0	0	0	0	0	0	0	0	0	1	0	1	0	0	0	0	0	0	0	0	0	0	0	0	0	0	0	0	0	0	0	0	0	0	0	0	0	0	0	0	0	0	0	0
hsa-miR-1914-5p	0	0	0	0	0	0	0	0	0	0	0	0	0	0	0	1	0	0	0	0	0	0	0	0	0	0	0	0	0	0	0	0	0	0	0	0	0	0	0	0	0	0	0	0	0	0	0	0
hsa-miR-191-5p	15	5	18	8	66	139	6	4	6	32	114	20	18	80	10	162	24	62	2	28	9	43	2	71	9	6	12	28	28	23	5	139	27	10	11	17	3	1	5	42	32	34	22	9	73	2	54	86
hsa-miR-192-5p	1	2	11	6	18	7	2	1	3	7	110	46	2	5	7	134	5	68	1	4	7	2	1	11	2	1	9	9	9	7	9	137	12	4	6	16	6	2	3	9	2	24	5	5	21	3	7	19
hsa-miR-193a-5p	1	4	2	9	15	1	0	1	0	9	6	11	2	15	1	140	2	9	1	2	0	7	2	2	0	0	0	1	1	2	1	3	8	0	0	0	0	0	0	4	0	2	0	1	7	0	3	3
hsa-miR-193b-5p	0	2	0	2	0	0	0	0	1	4	3	4	0	0	0	15	0	1	0	1	0	2	0	0	0	0	0	0	0	0	0	1	4	0	0	0	0	0	0	0	0	0	3	0	1	0	2	0
hsa-miR-194-3p	0	0	0	0	0	0	0	0	0	0	0	4	0	0	0	0	0	0	0	0	0	0	0	0	0	0	0	0	0	0	0	1	0	0	0	0	0	0	0	0	0	0	0	0	0	0	0	0
hsa-miR-194-5p	4	1	7	3	6	2	2	1	6	1	74	26	0	5	3	33	4	68	0	7	1	1	2	4	2	0	4	2	6	9	2	52	13	1	0	3	1	1	3	9	1	5	0	1	13	0	10	15
hsa-miR-195-3p	0	0	0	0	5	0	0	0	0	0	0	0	0	0	0	1	0	3	0	0	0	0	0	0	1	0	0	1	0	0	0	4	1	1	0	0	0	0	0	0	0	0	0	2	1	0	1	0
hsa-miR-195-5p	0	0	0	0	0	1	1	0	0	0	1	0	0	0	0	1	0	1	0	0	0	0	0	0	0	0	0	0	1	0	0	0	0	0	0	0	0	0	0	0	0	0	0	0	2	0	0	0
hsa-miR-196a-5p	0	0	0	0	0	0	0	0	0	0	1	0	0	0	0	0	0	0	0	0	0	0	0	0	0	0	0	0	0	0	0	0	0	0	0	0	0	0	0	0	0	0	0	0	0	0	0	0
hsa-miR-196b-5p	0	0	0	0	0	0	0	0	0	0	2	0	0	0	0	1	0	2	0	0	0	0	0	0	0	0	1	3	0	0	0	0	0	0	0	0	0	0	0	0	0	0	0	0	0	0	0	1
hsa-miR-197-3p	0	0	0	1	5	5	0	0	1	0	2	0	1	2	0	9	0	1	0	0	0	2	0	5	0	0	0	2	1	1	0	4	0	0	0	1	0	0	0	0	0	1	1	1	0	0	0	0
hsa-miR-197-5p	0	0	0	0	0	0	0	0	0	0	1	0	0	0	0	0	0	0	0	0	0	0	0	0	0	0	0	0	0	0	0	0	0	0	0	0	0	0	0	0	0	0	0	0	0	0	0	1
hsa-miR-1976	0	0	0	0	0	0	0	0	0	0	0	0	0	0	0	0	0	1	0	0	0	0	0	0	0	0	0	0	0	0	0	4	0	1	0	0	0	0	0	0	0	0	0	0	0	0	0	0
hsa-miR-199a-3p	2	0	1	1	12	13	3	0	1	2	12	6	1	4	0	14	1	8	0	2	0	5	0	4	0	0	0	4	4	1	0	5	1	0	0	0	0	0	0	4	0	4	5	0	1	0	3	4
hsa-miR-199a-5p	0	0	0	0	0	16	0	0	1	1	5	1	2	4	1	4	3	2	2	2	3	0	0	2	0	0	0	1	0	0	0	2	2	0	2	1	0	1	1	0	0	1	0	0	3	0	4	6
hsa-miR-199b-3p	0	0	2	0	4	3	0	0	1	2	8	1	0	0	0	4	1	4	0	2	0	2	0	1	0	0	0	3	1	0	0	1	0	0	0	1	0	0	0	1	0	0	0	0	3	0	1	2
hsa-miR-199b-5p	0	0	0	1	0	0	0	0	0	0	2	0	1	0	0	0	0	1	0	0	0	0	0	1	0	0	0	0	0	1	0	0	0	0	0	0	0	0	0	1	0	0	0	0	0	0	0	4
hsa-miR-19a-3p	1	0	0	0	0	1	1	2	0	1	4	0	0	0	0	1	0	8	0	0	0	0	0	1	0	0	0	1	2	4	2	10	1	0	0	1	0	0	0	0	0	2	0	2	0	2	0	6
hsa-miR-19b-1-5p	0	0	0	0	0	0	0	0	0	0	0	0	0	0	0	0	0	1	0	0	0	0	0	0	0	0	0	0	0	0	0	0	0	0	0	0	0	0	0	0	0	0	0	0	0	0	0	0
hsa-miR-19b-3p	0	0	4	0	2	2	0	0	0	0	20	0	0	2	0	1	0	8	0	0	1	0	0	1	0	0	0	1	0	2	0	7	0	0	0	1	0	0	0	1	1	0	0	1	2	0	3	1
hsa-miR-200a-3p	1	0	0	1	5	1	2	1	0	10	4	3	0	0	1	1	1	29	0	0	8	1	0	4	1	1	0	0	0	0	0	0	0	0	1	0	0	0	0	0	0	1	1	0	0	0	1	0
hsa-miR-200a-5p	0	0	0	0	0	0	0	0	0	1	0	0	0	2	0	0	0	0	0	0	5	0	0	0	0	0	0	0	0	0	0	0	0	0	0	0	0	0	0	0	0	0	0	0	0	1	0	0
hsa-miR-200b-3p	0	0	0	0	2	0	0	0	0	7	0	0	0	3	0	0	0	4	0	0	3	0	0	0	0	0	0	0	0	0	0	0	0	0	0	0	0	0	0	0	0	0	0	0	1	0	0	0
hsa-miR-200b-5p	0	0	0	0	0	0	0	0	0	7	0	0	0	0	0	0	0	0	0	0	0	0	1	1	0	0	0	0	0	0	0	0	0	0	0	0	0	0	0	1	0	0	0	0	0	0	0	0
hsa-miR-200c-3p	0	0	0	0	3	0	1	0	1	6	1	0	0	3	0	0	2	4	0	0	3	1	0	1	0	0	2	0	1	0	0	2	0	0	0	0	1	0	0	0	0	0	1	0	1	0	2	0
hsa-miR-202-3p	0	0	0	0	0	0	0	0	0	0	0	0	0	0	0	0	0	0	0	0	0	0	0	0	0	0	0	0	0	0	0	3	0	0	0	0	0	0	0	0	0	0	0	0	0	0	0	0
hsa-miR-203a	1	0	1	0	4	1	0	0	1	0	1	0	2	0	0	3	0	0	3	1	0	3	0	3	0	8	0	0	1	1	1	0	0	1	0	0	1	0	0	6	0	1	1	0	1	0	1	6
hsa-miR-204-3p	0	5	0	0	1	1	0	0	0	0	0	0	0	0	0	0	1	0	0	0	0	0	0	2	0	0	0	0	0	0	0	2	0	0	0	0	0	0	0	0	0	0	0	0	0	0	0	0
hsa-miR-204-5p	0	0	0	0	0	0	0	0	0	0	0	0	0	0	0	0	0	0	0	0	0	0	0	0	0	0	0	1	0	0	0	1	0	0	0	0	0	0	0	0	0	2	0	0	1	0	0	0
hsa-miR-206	0	0	0	1	1	0	4	0	3	0	1	0	0	0	0	0	0	7	0	0	0	0	0	1	0	0	0	1	0	0	0	3	6	0	0	0	1	0	1	1	0	0	3	1	1	0	2	1
hsa-miR-20a-5p	1	0	1	0	11	3	0	3	0	1	42	4	0	9	0	5	1	6	0	0	2	3	1	4	1	1	1	1	2	5	5	19	3	0	0	2	0	0	0	4	0	2	2	4	12	0	4	3
hsa-miR-20b-3p	0	0	0	0	0	0	0	0	0	0	0	0	0	0	0	0	0	0	0	0	0	0	0	0	0	0	0	0	0	0	0	0	0	0	0	0	0	0	0	0	0	0	0	0	0	0	0	1
hsa-miR-20b-5p	0	0	1	0	8	0	0	0	1	0	6	2	0	2	0	1	0	1	0	2	0	0	0	1	0	0	0	0	0	0	0	2	0	0	0	1	0	0	0	1	0	0	0	0	1	0	0	1
hsa-miR-210-3p	0	0	0	0	0	0	0	0	0	0	1	0	0	0	0	0	0	0	0	0	0	0	0	0	0	0	0	0	0	0	0	0	0	0	0	0	0	0	0	0	0	0	0	0	0	0	0	0
hsa-miR-2110	2	3	3	4	1	1	0	2	0	4	39	3	0	2	1	16	3	13	0	1	4	1	2	4	1	0	2	3	2	1	0	28	8	0	1	4	1	0	2	6	0	5	1	1	4	0	1	9
hsa-miR-2115-5p	0	1	0	0	0	0	0	0	0	0	0	0	0	0	1	0	0	0	0	0	0	0	0	0	0	0	0	0	0	0	0	0	0	0	0	0	0	0	0	0	0	0	0	0	0	0	0	0
hsa-miR-21-3p	0	0	0	0	0	0	0	0	0	0	1	0	0	1	0	0	0	0	0	0	0	0	0	0	0	0	0	0	0	0	0	0	0	0	0	0	0	0	0	0	0	0	0	0	0	0	0	0
hsa-miR-214-3p	2	0	0	0	0	0	0	0	0	0	0	0	0	0	0	0	0	0	0	0	0	0	0	0	0	0	0	0	0	0	0	0	0	0	0	0	0	0	0	0	0	0	0	0	0	0	0	0
hsa-miR-214-5p	0	1	0	0	0	0	0	0	0	0	0	0	0	0	0	0	0	0	0	0	0	0	0	0	0	0	0	0	0	0	0	0	0	0	0	0	0	0	0	0	0	0	0	0	0	0	0	1
hsa-miR-215-3p	0	0	0	0	0	0	0	0	0	0	0	0	0	0	0	0	0	0	0	0	0	0	0	0	0	0	0	0	0	0	0	0	0	0	0	0	0	0	0	0	0	0	0	0	0	0	0	1
hsa-miR-215-5p	0	0	0	0	0	0	0	0	1	1	12	0	0	1	0	4	0	43	0	0	0	0	0	0	1	0	0	0	0	1	0	6	3	0	0	0	0	0	0	2	0	1	0	2	1	0	1	0
hsa-miR-21-5p	41	17	58	26	224	156	26	13	45	74	901	60	16	103	38	409	30	331	23	73	41	69	13	103	16	14	38	50	53	40	18	582	85	24	24	40	18	8	9	65	34	72	44	30	134	5	81	156
hsa-miR-216a-5p	0	0	0	0	0	0	0	0	0	0	1	0	0	0	0	0	0	0	0	0	0	0	0	0	0	0	0	0	0	0	0	0	0	0	0	0	0	0	0	0	0	0	0	0	0	0	0	0
hsa-miR-216b-5p	0	0	0	0	0	0	0	0	0	0	0	0	0	0	0	0	0	1	0	0	0	0	0	0	0	0	0	0	0	0	0	0	0	0	0	0	0	0	0	0	0	0	0	0	0	0	0	0
hsa-miR-218-5p	0	4	0	0	0	2	0	0	0	0	0	0	0	0	0	0	0	0	0	0	0	0	0	0	0	0	0	0	0	0	0	0	0	0	0	0	0	0	0	0	0	0	0	0	2	0	2	4
hsa-miR-219a-1-3p	0	0	0	2	0	0	0	0	0	0	2	0	0	0	0	0	0	0	0	0	0	0	0	0	0	0	0	0	0	0	0	0	0	0	0	0	0	0	0	0	0	0	0	0	0	0	0	0
hsa-miR-219a-2-3p	0	0	0	0	0	0	0	0	0	0	0	0	0	0	0	0	0	0	0	0	0	0	0	0	0	0	0	0	0	0	0	0	0	0	0	0	0	0	0	0	0	0	0	0	10	0	0	0
hsa-miR-221-3p	1	0	2	1	11	10	0	2	0	5	19	1	2	4	1	16	1	5	0	1	2	1	0	8	0	0	0	3	1	1	0	6	1	0	0	2	0	1	0	3	3	1	1	2	7	0	3	9
hsa-miR-221-5p	0	0	0	0	0	0	0	0	0	0	2	0	0	1	0	0	0	1	0	0	0	1	0	0	0	0	0	0	0	0	0	0	0	0	0	0	0	0	0	0	0	0	0	0	2	0	0	0
hsa-miR-222-3p	0	0	2	4	11	7	0	2	2	4	36	5	2	2	2	10	0	10	1	0	4	0	0	9	2	1	3	3	4	1	1	11	5	1	0	1	1	1	1	6	0	9	0	1	12	1	4	12
hsa-miR-222-5p	0	0	0	0	0	0	0	0	0	0	0	0	0	0	0	0	0	1	0	0	0	0	0	0	0	0	0	0	0	0	0	0	0	0	0	0	0	0	0	0	0	0	0	0	0	0	0	0
hsa-miR-223-3p	0	0	0	0	1	3	0	0	2	1	2	0	0	4	1	0	0	0	0	0	0	0	0	2	0	0	0	0	2	0	0	2	0	0	0	1	0	0	0	0	0	1	0	0	5	0	1	1
hsa-miR-223-5p	2	0	0	4	0	2	1	0	1	3	9	2	1	1	1	6	1	8	1	1	1	2	0	3	0	0	0	2	0	0	0	2	1	1	1	1	2	0	1	1	0	3	3	0	2	0	1	6
hsa-miR-22-3p	34	14	76	31	159	131	24	26	35	73	769	64	11	90	48	384	29	386	27	76	29	52	5	70	18	32	32	50	46	51	28	740	86	11	42	34	15	12	15	83	37	54	29	40	107	14	126	140
hsa-miR-224-5p	0	0	0	2	2	1	0	0	0	0	1	3	0	0	0	13	0	1	0	0	0	0	0	0	0	0	0	0	0	0	0	0	0	0	0	0	0	0	0	0	0	0	0	0	0	0	0	0
hsa-miR-22-5p	0	0	3	0	9	4	0	0	0	6	12	3	0	5	0	12	0	6	1	1	1	2	0	3	0	0	1	0	0	0	0	18	1	0	1	0	1	0	0	1	0	0	1	0	1	0	3	2
hsa-miR-2278	0	0	0	0	0	0	0	0	0	0	0	0	0	0	0	0	0	0	0	0	0	0	0	0	0	0	0	0	0	0	0	0	0	0	0	0	0	0	0	0	0	0	0	0	0	0	1	0
hsa-miR-2355-3p	0	0	0	0	0	1	0	0	0	0	0	0	0	0	0	0	0	0	0	0	0	0	0	0	0	0	0	0	0	0	0	0	0	0	0	0	0	0	0	0	0	0	0	0	0	0	0	0
hsa-miR-23a-3p	0	1	1	0	2	3	0	0	0	0	0	0	2	3	0	5	0	2	0	1	0	0	0	1	0	0	0	2	0	0	0	1	1	0	0	0	0	0	0	1	3	2	0	0	0	0	2	1
hsa-miR-23a-5p	0	0	0	0	1	0	0	0	0	0	0	1	0	0	0	0	0	0	0	0	0	0	0	0	0	0	0	0	0	0	0	0	0	0	0	0	0	0	0	0	0	0	0	0	0	0	0	2
hsa-miR-23b-3p	0	0	0	0	0	0	0	0	0	0	0	0	0	1	0	0	1	0	0	0	0	0	0	0	0	1	0	0	0	0	0	0	0	0	0	0	0	0	0	0	0	1	0	0	1	0	3	0
hsa-miR-23b-5p	0	0	0	0	0	0	0	0	0	1	0	0	0	0	0	0	1	0	0	0	0	0	0	1	0	0	0	0	0	0	0	0	0	0	0	0	0	0	0	0	0	0	0	0	0	0	0	0
hsa-miR-24-3p	21	24	30	22	110	162	14	12	24	51	312	49	26	77	11	361	32	128	11	42	14	36	7	106	11	13	18	51	31	22	8	164	47	15	8	12	11	4	12	59	8	68	18	28	140	2	83	98
hsa-miR-25-3p	50	29	175	26	253	183	36	54	48	55	1860	139	20	184	142	200	47	676	17	62	113	37	18	116	30	18	94	123	86	124	64	1415	154	42	114	108	57	32	56	201	69	135	46	120	268	36	152	279
hsa-miR-25-5p	0	0	0	0	0	1	0	0	0	0	5	0	0	1	0	1	0	2	0	0	0	0	0	0	0	0	0	0	0	0	1	5	0	1	2	1	0	0	0	3	0	0	0	0	2	0	2	0
hsa-miR-26a-2-3p	0	0	0	0	0	0	0	0	0	0	0	0	0	0	0	0	0	0	0	2	0	0	0	0	0	0	0	0	0	0	0	0	0	0	0	0	0	0	0	0	0	0	0	0	1	0	0	0
hsa-miR-26a-5p	51	28	54	44	263	411	23	37	58	62	287	84	38	211	47	341	83	146	35	198	19	229	17	265	36	53	47	81	159	95	24	522	101	45	19	62	17	7	19	112	14	179	182	58	416	14	230	295
hsa-miR-26b-3p	0	0	0	0	0	0	0	0	0	0	0	0	0	0	0	0	0	0	0	0	0	0	0	0	0	0	0	0	0	0	0	0	0	0	0	0	0	0	0	0	0	0	0	0	1	0	0	0
hsa-miR-26b-5p	1	0	3	1	12	6	2	2	8	3	75	7	0	14	3	11	5	8	1	2	0	3	1	8	4	1	6	2	7	4	3	36	8	3	1	4	2	0	0	7	0	9	3	6	14	0	7	11
hsa-miR-27a-3p	18	4	11	10	76	29	4	4	12	20	178	22	5	15	11	70	25	92	6	33	6	32	5	47	4	16	9	15	30	13	10	116	31	10	3	16	6	4	6	36	6	35	19	10	76	5	42	51
hsa-miR-27a-5p	0	2	1	2	3	4	0	1	0	3	3	2	1	4	0	7	3	2	3	1	2	0	1	0	1	1	0	1	2	1	0	6	0	0	0	1	0	0	0	0	1	1	1	2	1	4	1	5
hsa-miR-27b-3p	9	8	6	6	25	21	2	5	10	10	76	26	6	11	0	95	11	48	6	12	5	6	1	29	5	8	6	10	12	8	3	50	29	6	4	8	4	0	3	23	4	16	4	6	49	2	19	23
hsa-miR-27b-5p	0	0	0	0	0	0	0	0	0	0	0	0	0	0	0	1	0	0	0	1	0	0	0	0	0	0	0	0	0	0	0	0	0	0	0	0	0	0	0	0	0	0	0	0	0	0	0	0
hsa-miR-28-3p	0	0	0	1	7	19	0	0	1	7	13	0	2	6	0	21	1	3	0	2	0	1	0	1	0	0	1	0	0	1	0	10	1	0	1	1	3	0	0	4	0	4	1	5	9	0	2	7
hsa-miR-28-5p	0	0	0	0	2	0	0	0	0	0	4	1	2	2	0	5	0	1	0	2	0	1	0	0	0	0	0	2	1	0	0	1	0	0	0	0	0	0	0	0	0	2	0	0	0	0	1	1
hsa-miR-296-3p	0	0	0	0	1	0	0	0	0	0	0	0	0	0	0	0	0	0	0	0	0	0	0	0	0	0	0	0	0	0	0	0	0	0	0	0	0	0	0	0	0	0	0	0	0	0	0	0
hsa-miR-296-5p	0	0	0	0	0	0	0	0	0	0	0	0	0	1	0	0	0	0	0	0	0	0	0	0	0	0	0	1	0	0	0	0	0	0	0	0	0	0	0	0	0	0	0	0	0	0	0	0
hsa-miR-29a-3p	2	0	1	4	9	5	0	0	3	9	21	3	1	2	1	20	3	6	0	2	3	2	1	1	0	1	1	2	3	2	1	19	7	3	0	1	2	0	1	2	0	6	1	3	9	0	3	9
hsa-miR-29b-1-5p	0	0	0	0	0	0	0	0	0	0	0	1	0	0	0	0	0	0	0	0	0	0	0	0	0	0	0	0	0	0	0	0	0	0	0	0	0	0	0	0	0	0	0	0	0	0	0	0
hsa-miR-29b-3p	0	0	0	0	0	0	0	0	0	0	2	0	0	0	0	1	0	1	0	0	0	0	0	0	0	0	0	0	0	0	0	0	0	0	0	0	0	0	0	0	0	0	2	1	1	0	0	1
hsa-miR-29c-3p	2	0	0	0	1	0	0	0	0	0	2	0	0	0	0	0	0	1	0	0	0	0	0	0	0	0	0	0	0	1	0	1	0	0	0	1	0	0	0	0	0	0	0	0	0	0	0	0
hsa-miR-29c-5p	0	0	0	0	0	0	1	0	0	0	0	0	0	0	0	0	0	0	0	0	0	0	0	0	0	0	0	0	0	1	0	1	0	0	0	0	0	0	0	0	0	0	0	0	0	0	0	0
hsa-miR-301a-3p	0	0	0	0	0	0	0	0	0	0	0	0	0	0	0	0	0	0	0	1	0	0	0	0	0	0	0	0	0	0	0	0	0	0	0	0	0	0	0	0	0	0	0	0	0	0	0	0
hsa-miR-301b	0	0	0	0	0	0	0	0	0	0	0	0	0	0	0	0	0	0	0	0	0	0	0	0	0	0	0	0	0	0	0	0	0	0	0	0	0	0	0	0	0	0	1	0	0	0	0	0
hsa-miR-30a-3p	5	7	1	2	20	10	3	1	4	12	17	14	5	8	3	20	9	15	4	8	7	5	2	10	7	4	1	12	4	9	4	49	7	5	9	5	5	1	4	10	2	9	9	4	26	3	22	23
hsa-miR-30a-5p	4	2	1	3	51	17	3	1	14	14	36	12	5	7	3	29	6	37	1	4	5	7	3	15	4	3	0	6	10	5	7	64	14	5	3	6	4	3	1	10	0	11	10	5	25	0	19	15
hsa-miR-30b-3p	0	0	0	0	0	0	0	0	0	0	0	1	0	0	0	0	0	0	0	0	0	0	0	0	0	0	0	0	0	0	0	0	0	0	0	0	0	0	0	0	0	0	0	0	0	0	0	0
hsa-miR-30b-5p	0	0	1	0	2	0	0	0	0	0	1	0	0	0	1	0	1	1	0	0	0	0	0	0	0	0	0	0	0	0	0	1	0	0	0	1	1	0	0	0	0	0	0	0	0	0	0	3
hsa-miR-30c-1-3p	0	0	0	0	1	1	0	0	0	0	0	0	0	0	0	0	0	0	0	0	0	0	0	0	0	0	0	0	0	1	1	0	0	0	0	0	0	0	0	0	0	0	0	0	1	0	0	2
hsa-miR-30c-2-3p	1	0	0	0	0	0	0	0	0	0	0	0	0	0	0	0	1	0	0	0	0	0	1	0	0	0	0	0	0	0	0	0	1	0	0	0	0	0	0	0	0	0	0	0	1	0	1	1
hsa-miR-30c-5p	3	1	3	6	21	15	2	4	1	6	16	6	2	13	3	10	3	9	0	9	4	6	4	17	6	4	1	4	16	7	1	48	9	2	4	5	4	1	3	9	3	13	5	6	22	2	19	22
hsa-miR-30d-3p	0	0	0	0	0	1	0	0	0	0	0	0	0	0	1	0	1	0	0	0	0	0	0	0	0	0	0	0	0	0	0	0	0	0	1	0	0	0	0	0	0	1	0	0	0	0	0	1
hsa-miR-30d-5p	38	50	49	41	286	106	21	33	38	120	601	58	14	114	35	223	22	257	7	33	53	37	3	87	13	13	29	40	33	33	29	487	79	14	19	49	16	9	23	100	17	86	26	42	150	9	104	147
hsa-miR-30e-3p	2	6	6	3	18	39	3	3	9	9	34	6	3	12	8	57	11	17	1	10	17	11	9	18	3	4	2	9	13	8	4	40	6	3	11	5	6	2	5	12	5	21	7	12	24	5	23	20
hsa-miR-30e-5p	1	1	2	3	4	1	0	0	1	2	30	4	0	1	1	11	1	16	0	0	1	0	2	3	0	0	1	4	1	3	1	38	4	2	0	0	0	1	0	1	5	4	4	2	3	0	2	6
hsa-miR-3122	0	0	0	0	0	0	0	0	0	0	1	0	0	0	0	0	0	0	0	0	0	0	0	0	0	0	0	0	0	0	0	0	0	0	0	0	0	0	0	0	0	0	0	0	0	0	0	0
hsa-miR-3127-3p	0	0	0	0	0	0	0	0	0	0	0	0	0	0	0	0	1	0	0	0	0	0	0	0	0	0	0	0	0	0	0	0	0	0	0	0	0	0	0	0	0	0	0	0	0	0	0	0
hsa-miR-3127-5p	0	0	0	0	0	0	0	0	0	0	0	0	0	0	0	1	0	0	0	0	0	0	0	0	0	0	0	0	0	0	0	0	0	0	0	0	0	0	0	0	0	0	0	0	1	0	0	0
hsa-miR-3128	0	0	0	0	0	0	0	0	0	0	0	0	0	0	0	0	0	0	0	0	0	0	0	0	0	0	0	0	0	0	0	0	0	0	1	0	0	0	0	0	0	0	0	0	0	0	0	0
hsa-miR-3136-5p	0	0	0	0	0	0	0	0	0	0	0	0	0	0	0	0	0	0	0	0	0	0	0	0	0	0	0	0	0	0	0	0	0	0	0	0	0	1	0	0	0	0	0	0	0	0	0	0
hsa-miR-3138	0	0	0	0	0	0	0	0	0	0	0	0	0	0	0	0	0	0	0	1	0	0	0	0	0	0	0	0	0	0	0	1	0	0	0	0	0	0	0	0	0	0	0	0	0	0	0	0
hsa-miR-3143	0	0	0	0	0	0	0	0	0	0	0	0	0	0	0	0	0	0	0	0	0	0	0	0	0	0	0	2	0	0	0	1	1	0	0	0	0	0	0	0	0	0	0	0	0	0	0	0
hsa-miR-3150a-5p	0	0	0	0	0	0	0	0	0	0	0	0	0	0	0	2	0	0	0	0	0	0	0	0	0	0	0	0	0	0	0	0	0	0	0	0	0	0	0	0	0	0	0	0	0	0	0	0
hsa-miR-3150b-3p	0	0	0	0	1	0	0	0	0	0	0	2	0	0	0	1	1	0	0	0	0	0	0	0	0	0	0	0	0	0	0	0	0	0	0	0	0	0	1	0	0	0	0	0	0	0	0	0
hsa-miR-3157-3p	0	0	0	0	0	0	0	0	0	0	1	0	0	0	0	0	0	0	0	0	0	0	0	0	0	0	0	0	0	0	0	0	0	0	0	0	0	0	0	0	0	0	0	0	0	0	0	0
hsa-miR-3158-3p	3	0	6	1	0	4	2	2	1	1	27	6	1	2	4	6	2	3	0	0	0	0	0	2	0	0	0	1	3	8	0	40	3	1	5	2	3	0	3	3	0	1	0	3	2	0	0	4
hsa-miR-3168	13	4	4	2	6	8	6	4	9	4	23	11	5	6	3	13	2	9	5	3	4	0	1	6	9	4	11	5	4	12	5	52	7	1	3	3	1	1	4	5	2	6	5	3	21	5	9	16
hsa-miR-3173-5p	0	0	0	0	0	0	0	0	0	0	0	0	0	0	0	0	0	0	0	0	0	0	0	0	0	0	0	0	0	0	0	0	0	0	0	0	1	0	0	1	0	1	0	0	0	0	0	0
hsa-miR-3174	0	0	0	0	0	0	0	0	0	0	0	0	0	0	0	1	0	0	0	0	0	0	0	0	0	0	0	0	0	0	0	0	0	0	0	0	0	0	0	0	0	0	0	0	0	0	0	0
hsa-miR-3179	0	0	0	0	0	0	0	0	0	0	0	0	0	1	0	0	0	1	0	0	0	0	0	0	0	0	0	0	0	0	0	0	0	0	0	0	0	0	0	0	0	0	0	0	0	0	0	0
hsa-miR-3180-3p	0	0	0	0	0	0	0	0	0	0	2	0	0	0	0	2	0	0	0	0	0	0	0	0	0	0	0	0	0	0	0	0	0	0	0	0	0	0	0	0	0	0	0	0	0	0	0	0
hsa-miR-3187-3p	0	0	0	0	0	0	0	0	0	0	0	0	0	0	0	1	0	0	0	0	0	0	0	0	0	0	0	0	0	0	0	0	0	0	0	0	0	0	0	0	0	0	0	0	0	0	0	0
hsa-miR-3191-3p	0	0	0	0	0	0	0	0	0	0	0	1	0	0	0	0	0	0	0	0	0	0	0	0	0	0	0	0	0	0	0	0	0	0	0	0	0	0	0	0	0	0	0	0	0	0	0	0
hsa-miR-3197	0	0	0	0	0	0	0	0	0	1	0	0	0	0	0	0	0	0	0	0	0	0	0	0	0	0	0	0	0	0	0	0	0	0	0	0	0	0	0	0	0	1	0	0	0	0	0	0
hsa-miR-3200-3p	0	0	0	0	0	0	0	0	0	0	0	0	0	0	0	0	0	0	0	0	0	0	0	0	0	0	0	0	0	0	0	0	0	0	0	0	0	0	1	0	0	0	0	0	0	0	0	0
hsa-miR-320a	68	117	67	85	384	201	42	39	50	268	763	134	46	320	72	1071	93	601	16	55	88	161	33	192	25	33	31	60	58	136	35	894	134	33	54	63	24	14	17	111	32	179	86	62	233	20	276	229
hsa-miR-320b	6	48	13	15	80	19	11	7	18	74	93	14	7	67	11	257	6	80	5	8	19	36	3	29	4	16	3	6	7	14	10	132	36	3	10	5	6	1	2	13	4	31	9	5	25	4	31	31
hsa-miR-320c	0	22	0	3	39	1	1	2	1	26	20	5	3	16	1	90	2	19	2	1	5	11	3	13	3	11	2	1	0	4	1	29	6	3	4	3	1	1	1	1	0	4	2	2	7	1	7	8
hsa-miR-320d	0	5	3	1	11	1	1	0	0	5	3	2	1	5	0	30	1	7	1	0	1	2	3	7	1	0	0	1	0	0	1	11	0	1	0	0	0	0	0	2	0	4	3	0	4	0	2	1
hsa-miR-320e	0	0	0	0	0	0	0	0	0	0	0	0	0	0	0	1	0	0	0	0	0	0	0	0	0	0	0	0	0	0	0	0	0	0	0	0	0	0	0	0	0	0	0	0	0	0	0	0
hsa-miR-323a-3p	0	0	0	0	0	2	0	0	0	0	0	0	0	0	0	0	0	0	0	0	0	0	0	0	0	0	0	0	0	0	0	0	0	0	0	0	0	0	0	0	0	0	0	0	1	0	0	0
hsa-miR-323a-5p	0	0	0	0	0	1	0	0	0	0	0	0	0	0	0	0	0	0	0	0	0	0	0	0	0	0	0	0	0	0	0	0	0	0	0	0	0	0	0	0	0	0	0	0	0	0	0	0
hsa-miR-323b-3p	0	0	0	0	0	4	0	0	0	0	0	0	1	0	0	0	0	0	0	0	0	0	0	0	0	0	0	0	0	0	0	1	0	0	0	0	0	0	0	0	0	0	0	0	0	0	0	0
hsa-miR-324-5p	0	0	0	0	0	0	0	0	0	0	1	0	0	1	0	0	0	0	0	0	0	0	0	1	0	0	0	0	0	0	0	0	1	0	0	0	0	0	0	0	0	0	0	0	0	0	0	0
hsa-miR-32-5p	0	0	2	2	1	5	0	1	1	1	16	0	0	1	0	5	0	6	0	2	0	1	1	0	1	1	1	2	2	2	0	5	3	0	0	0	0	0	0	1	0	2	0	0	4	0	5	7
hsa-miR-326	0	0	0	0	0	2	0	0	0	0	4	0	1	0	0	3	0	1	0	0	0	0	0	0	0	0	0	0	0	0	0	0	1	0	0	1	0	0	0	0	0	0	0	0	1	0	0	0
hsa-miR-328-3p	2	1	3	1	6	40	2	0	1	3	17	4	5	12	1	55	2	5	0	10	1	13	0	11	0	0	2	7	5	5	0	12	5	1	1	2	1	1	1	9	0	6	2	4	19	1	4	8
hsa-miR-330-3p	0	0	0	0	0	1	0	0	0	2	0	0	0	0	0	0	0	0	0	1	0	1	0	0	0	0	0	0	0	0	0	0	0	0	0	1	0	0	0	1	0	0	0	1	2	0	0	1
hsa-miR-330-5p	0	0	0	0	0	3	0	0	0	0	2	0	1	0	0	0	0	0	0	0	0	0	0	0	0	0	0	0	0	0	0	0	0	0	0	1	0	0	0	0	0	1	0	0	0	0	1	0
hsa-miR-331-5p	0	0	0	0	0	0	0	0	0	1	1	0	0	0	0	1	0	0	0	0	0	1	0	0	0	0	0	0	0	0	0	0	0	0	0	0	0	0	0	0	0	0	0	0	0	0	0	0
hsa-miR-335-3p	0	0	0	0	0	3	0	0	0	0	2	0	1	1	0	6	0	3	0	1	0	0	0	4	0	0	1	0	0	0	0	2	1	0	0	0	0	0	0	0	0	1	0	0	0	0	1	0
hsa-miR-335-5p	0	0	0	0	2	2	0	0	0	0	2	0	0	0	0	4	0	2	0	1	1	0	0	0	2	0	1	0	1	0	0	3	0	0	0	0	0	0	1	1	0	1	0	0	0	0	0	0
hsa-miR-337-3p	0	0	0	0	0	0	0	0	0	0	0	0	0	0	0	0	0	0	0	0	0	0	0	0	0	0	0	0	0	0	0	0	0	0	0	0	0	0	0	0	0	0	1	0	0	0	0	0
hsa-miR-337-5p	0	0	0	0	0	0	0	0	0	0	0	0	0	0	0	0	0	0	0	0	0	0	0	0	0	0	0	0	0	0	0	0	0	0	0	0	0	0	0	0	0	0	0	0	0	0	0	2
hsa-miR-338-5p	0	0	0	0	0	1	0	0	0	1	3	0	0	0	0	1	0	2	0	0	1	0	0	1	0	0	0	1	0	0	0	0	0	0	0	0	0	0	0	1	0	3	0	0	4	0	0	3
hsa-miR-339-3p	0	0	0	0	0	1	0	0	1	0	11	0	0	0	1	8	0	5	0	0	0	1	0	0	0	0	0	1	1	0	1	1	2	0	0	0	0	0	0	1	2	0	0	0	1	0	1	3
hsa-miR-339-5p	0	0	0	0	0	0	0	0	0	0	0	0	0	1	0	0	0	0	0	0	0	0	0	0	0	0	0	0	1	0	0	0	0	0	0	0	0	0	0	0	0	0	0	0	0	0	0	0
hsa-miR-340-3p	0	0	0	0	1	1	0	0	0	0	0	0	0	1	0	1	2	0	0	0	0	0	0	0	0	0	0	0	0	0	0	0	0	0	1	0	1	0	0	1	0	0	0	0	1	0	0	3
hsa-miR-340-5p	2	0	1	0	7	10	1	0	3	1	14	1	1	3	0	16	0	0	2	4	0	2	1	3	1	0	0	4	4	1	0	5	0	1	1	3	2	0	1	0	1	2	1	0	2	0	2	7
hsa-miR-342-3p	0	0	0	1	2	4	0	0	0	0	2	2	1	0	0	0	0	2	0	2	0	2	0	2	2	0	1	0	1	1	0	1	0	0	0	0	0	0	0	0	1	5	1	2	1	0	1	1
hsa-miR-342-5p	1	1	1	3	5	8	2	0	1	0	49	0	0	0	2	8	2	13	2	3	6	1	0	2	2	2	1	7	2	3	0	33	4	1	4	1	2	1	1	2	3	4	6	3	14	1	6	16
hsa-miR-345-5p	0	0	0	1	1	1	2	0	0	0	1	2	0	1	0	2	0	0	0	0	0	0	0	0	0	0	0	1	0	1	0	2	1	0	0	1	0	0	0	1	0	1	0	0	1	0	2	0
hsa-miR-34a-5p	0	0	0	0	0	0	0	0	0	0	1	0	0	0	0	0	0	0	0	0	0	0	0	0	0	0	0	0	0	0	0	0	0	0	0	0	0	0	0	0	0	0	0	0	0	0	0	0
hsa-miR-3591-5p	0	0	0	0	0	0	0	0	0	0	0	2	0	0	0	0	0	0	0	0	0	0	0	0	0	0	0	0	0	0	0	0	0	0	0	0	0	0	0	0	0	0	0	0	0	0	0	0
hsa-miR-3605-3p	2	0	1	0	8	1	1	0	0	0	6	0	0	1	0	3	0	0	0	0	0	1	1	0	0	0	0	1	1	0	0	5	1	0	0	0	1	0	0	0	0	1	0	0	1	0	1	3
hsa-miR-3605-5p	0	0	1	0	0	0	0	0	0	0	0	0	0	0	0	0	0	2	0	0	0	0	1	1	0	0	0	0	0	0	0	1	1	0	0	0	0	0	1	0	0	0	0	0	0	0	0	0
hsa-miR-3613-3p	0	0	0	0	1	0	0	0	0	0	0	0	0	0	0	0	0	0	0	0	0	0	0	0	0	0	0	0	0	0	0	2	0	0	0	0	0	0	0	0	0	0	0	0	0	0	0	0
hsa-miR-3613-5p	0	0	0	2	1	2	0	0	0	1	3	0	0	0	0	2	0	0	0	1	0	1	0	1	0	0	0	0	0	0	0	0	0	0	0	0	0	0	0	0	0	0	0	0	0	0	1	0
hsa-miR-361-3p	0	0	0	0	1	0	0	0	0	0	3	0	1	1	1	0	0	1	0	3	0	0	0	0	0	0	0	0	0	0	1	1	0	0	0	0	0	0	0	0	0	0	0	1	0	0	0	0
hsa-miR-3614-5p	0	0	0	0	0	0	0	0	0	0	0	0	0	0	0	0	0	0	0	0	0	1	0	0	0	0	0	0	0	1	0	0	0	0	0	0	0	1	0	0	0	0	0	0	0	0	0	0
hsa-miR-3615	5	4	1	0	6	0	0	3	0	2	19	0	1	7	1	21	1	7	0	0	2	1	0	3	0	1	1	2	1	1	1	15	4	0	3	0	1	0	2	2	0	4	2	2	2	0	2	7
hsa-miR-361-5p	0	0	0	0	4	1	0	0	0	0	2	1	0	3	0	7	1	1	0	2	0	4	0	0	0	1	0	0	1	1	0	2	4	0	0	1	0	0	0	0	1	0	0	0	1	0	0	2
hsa-miR-3621	0	0	0	0	0	0	0	0	0	0	1	0	0	0	1	0	0	0	0	0	0	0	0	0	0	0	0	0	0	0	0	0	0	0	0	0	0	0	0	0	0	0	0	0	0	0	0	0
hsa-miR-362-5p	0	0	0	0	0	0	0	0	0	0	0	0	0	0	0	0	0	0	0	0	0	1	0	0	0	0	0	0	0	0	0	0	0	0	0	0	0	0	0	0	0	1	0	0	0	0	0	0
hsa-miR-363-3p	16	4	25	4	48	25	2	4	9	9	371	22	6	30	14	20	7	78	4	14	36	13	0	23	7	5	3	23	19	16	3	171	24	9	16	17	8	6	1	39	5	30	7	12	34	8	57	77
hsa-miR-363-5p	0	0	0	0	1	0	0	0	1	0	7	0	0	0	0	0	0	2	0	0	0	0	0	1	0	0	0	0	1	0	0	0	0	0	0	0	0	0	0	0	0	1	0	0	0	0	1	2
hsa-miR-3656	0	0	0	0	0	1	0	0	0	0	0	0	0	0	0	0	0	0	0	0	0	1	0	0	0	0	0	0	0	0	0	0	1	0	1	0	0	0	0	0	0	0	0	0	0	0	0	0
hsa-miR-365a-3p	0	0	0	0	0	0	0	0	0	0	0	0	0	0	0	0	0	0	0	0	0	0	0	0	0	0	0	0	0	0	0	0	0	0	0	0	0	0	0	0	1	0	0	0	0	0	0	0
hsa-miR-365a-5p	0	0	0	0	0	0	0	0	0	0	0	0	0	0	0	0	0	0	0	0	0	0	0	0	0	0	0	0	0	0	0	0	1	0	0	0	0	0	0	1	0	0	0	0	0	0	0	0
hsa-miR-365b-3p	0	0	0	0	0	0	0	0	0	0	0	1	0	0	0	0	0	0	0	0	0	0	0	0	0	0	0	0	0	0	0	0	0	0	0	0	0	0	0	0	0	0	0	0	0	0	0	0
hsa-miR-3663-5p	0	0	0	0	0	0	0	0	0	0	0	0	0	0	0	0	0	0	0	0	0	0	0	0	0	0	0	0	0	0	0	0	0	0	0	0	0	0	0	0	0	0	0	0	0	1	0	0
hsa-miR-3675-5p	0	0	0	0	0	0	0	0	0	0	0	1	0	0	0	0	0	0	0	0	0	0	0	0	0	0	0	0	0	0	0	0	0	0	0	0	0	0	0	0	0	0	0	0	0	0	0	0
hsa-miR-3682-3p	0	0	0	0	1	0	0	0	0	0	0	0	0	0	0	0	0	0	0	0	0	0	0	0	0	0	0	0	0	0	0	1	0	0	0	0	0	0	0	0	0	0	0	0	0	0	0	0
hsa-miR-3688-3p	0	0	0	0	0	0	0	0	0	0	1	0	0	0	0	0	0	0	0	0	0	0	0	0	0	0	0	0	0	0	0	0	0	0	0	0	0	0	0	0	0	0	0	0	1	0	0	0
hsa-miR-3690	0	0	0	0	0	0	0	0	0	0	0	0	0	0	0	0	0	0	0	0	0	0	0	0	0	0	0	0	0	0	0	0	0	0	0	0	0	0	0	0	0	0	0	0	0	2	0	0
hsa-miR-3691-5p	0	0	0	0	0	0	0	0	0	0	0	0	0	0	0	0	0	1	0	0	0	0	0	0	0	0	0	0	0	0	0	0	0	0	0	0	0	0	0	0	0	0	0	0	0	0	0	0
hsa-miR-369-5p	0	0	0	0	0	0	0	0	0	0	0	0	0	0	0	0	0	0	0	0	0	0	0	0	0	0	0	0	0	0	0	0	0	0	0	0	0	0	0	0	0	1	0	0	0	0	0	0
hsa-miR-370-3p	0	0	0	1	0	12	0	0	0	2	9	1	4	6	0	9	1	0	5	0	0	1	3	6	0	0	1	3	2	0	1	15	1	0	0	0	0	0	1	0	0	2	0	0	3	1	0	8
hsa-miR-370-5p	0	0	0	0	0	2	0	0	0	0	0	0	0	0	0	0	0	0	0	0	0	0	0	0	0	0	0	0	0	0	0	0	0	0	0	0	0	0	0	0	0	0	0	0	0	0	0	0
hsa-miR-372-3p	0	0	0	0	0	0	0	0	0	0	1	0	0	0	0	0	0	0	0	0	0	0	0	0	0	0	0	0	0	0	0	0	0	0	0	0	0	0	0	0	0	1	0	0	0	0	0	0
hsa-miR-374a-3p	0	0	0	0	1	1	0	0	1	0	8	0	0	0	0	2	0	1	0	0	0	0	1	1	0	0	0	0	0	0	0	4	0	0	0	0	0	0	0	0	0	1	0	0	1	0	2	0
hsa-miR-374a-5p	1	1	1	0	1	4	0	0	1	1	12	2	0	4	0	3	0	4	0	2	1	1	0	2	0	0	1	0	0	3	0	4	3	1	0	3	0	0	0	1	0	2	0	0	3	1	1	5
hsa-miR-374b-5p	0	0	0	0	0	1	0	0	0	0	4	0	0	0	0	0	0	1	0	0	0	0	0	0	0	0	0	1	0	4	1	0	0	1	0	0	0	0	0	0	0	1	0	1	0	0	1	1
hsa-miR-375	7	219	6	2	25	3	3	0	3	578	58	11	5	67	8	124	7	861	1	0	29	4	0	0	1	0	2	0	5	1	3	6	9	1	0	2	1	1	2	1	0	0	1	4	7	1	7	7
hsa-miR-378a-3p	1	1	5	2	11	5	1	0	1	8	28	6	0	4	3	21	3	31	0	6	3	4	0	6	1	1	1	1	7	2	2	21	5	1	2	2	0	0	0	1	4	1	4	0	8	2	4	7
hsa-miR-378a-5p	0	0	0	0	0	0	0	0	0	0	0	0	0	0	0	0	0	0	0	0	0	0	0	0	0	0	0	0	0	0	0	0	0	0	0	0	0	0	0	1	0	0	0	0	0	0	0	0
hsa-miR-378c	0	0	1	0	1	1	0	0	0	0	0	0	0	0	0	0	0	1	0	1	0	0	0	0	0	0	1	0	0	1	0	2	1	0	0	0	0	0	0	1	0	0	0	0	0	0	0	0
hsa-miR-378d	0	0	0	0	0	0	0	0	0	0	2	0	0	0	0	0	0	0	0	0	0	0	0	1	0	0	0	0	1	0	0	0	0	0	0	0	0	0	0	0	0	0	0	0	0	0	0	0
hsa-miR-379-3p	0	0	0	0	0	0	0	0	0	0	0	0	0	0	0	0	0	0	0	0	0	0	0	0	0	0	0	0	0	0	0	1	0	0	0	0	0	0	0	0	0	0	0	0	0	0	0	0
hsa-miR-379-5p	0	0	1	0	0	11	0	0	0	0	2	1	2	2	0	1	2	0	0	1	0	0	1	1	0	0	2	0	0	0	1	1	0	0	0	0	0	1	0	0	0	2	0	0	2	0	3	1
hsa-miR-381-3p	0	0	0	0	0	19	0	0	0	0	8	0	1	4	0	3	0	4	0	0	1	1	2	1	1	0	0	1	0	3	0	7	0	0	3	0	1	0	2	2	0	0	6	0	5	0	1	3
hsa-miR-381-5p	0	2	0	0	0	0	0	0	0	0	0	0	0	0	0	0	0	0	0	0	0	0	0	0	0	0	0	0	0	0	0	0	0	0	0	0	0	0	0	0	0	0	0	0	0	0	0	0
hsa-miR-382-5p	0	0	0	0	0	10	0	0	0	1	3	2	0	1	0	4	0	1	1	0	0	0	0	1	0	1	0	0	1	0	0	3	1	0	0	1	0	0	0	3	0	2	1	0	4	0	1	2
hsa-miR-3909	0	1	0	0	0	0	0	0	0	0	1	0	0	0	0	1	0	0	0	0	0	0	0	0	0	0	0	0	0	1	0	0	0	0	0	0	0	0	0	0	0	0	0	0	1	0	0	0
hsa-miR-3911	0	0	0	0	0	0	0	0	0	0	0	0	0	0	0	0	0	0	0	0	0	0	0	0	0	0	0	0	0	0	0	0	0	0	0	0	0	0	0	0	0	0	0	0	0	0	0	1
hsa-miR-3912-3p	0	0	0	0	0	1	0	0	0	0	0	0	0	0	0	2	0	0	0	0	0	0	0	0	0	0	0	0	0	0	0	0	0	0	0	0	0	0	0	0	0	0	0	0	0	0	0	0
hsa-miR-3913-5p	0	0	0	0	0	0	0	1	0	0	1	0	0	0	2	0	0	1	0	0	1	0	0	0	1	0	0	0	0	0	0	5	1	0	1	0	0	0	0	0	1	0	0	0	0	0	0	0
hsa-miR-3928-3p	0	0	0	0	0	0	0	0	0	0	0	0	0	0	0	1	0	0	0	0	0	0	0	0	0	0	0	0	0	0	0	0	0	0	0	0	0	0	0	0	0	0	0	0	0	0	0	0
hsa-miR-3934-5p	0	0	0	0	0	0	0	0	0	0	1	0	0	0	0	0	0	0	0	0	0	0	0	0	0	0	0	0	0	0	0	0	0	0	0	0	0	0	1	0	0	0	0	0	0	0	0	0
hsa-miR-3936	0	0	0	0	0	0	0	0	0	0	0	0	0	0	0	0	0	0	0	0	0	0	0	0	0	0	0	0	0	0	0	0	0	0	0	0	0	0	0	0	0	0	0	0	0	0	0	3
hsa-miR-3940-3p	0	0	0	0	0	0	0	0	0	0	0	0	0	0	0	0	0	0	0	0	0	0	0	0	0	0	0	0	0	0	0	0	0	0	0	0	0	0	0	0	0	1	0	0	0	0	0	1
hsa-miR-409-3p	0	0	2	0	0	20	0	0	0	0	25	0	7	5	2	9	2	3	1	0	4	0	1	5	0	1	3	4	0	0	0	4	1	0	4	0	0	2	1	1	1	2	0	2	9	1	0	15
hsa-miR-409-5p	0	0	0	0	0	0	0	0	0	0	0	0	0	0	0	0	0	0	0	0	0	0	0	0	0	0	0	0	0	0	0	0	0	0	0	0	0	0	0	0	0	0	0	0	1	0	0	0
hsa-miR-410-3p	0	0	0	0	0	0	0	0	0	0	0	0	0	1	0	0	0	0	0	0	0	0	0	0	0	0	0	0	0	0	0	0	0	0	0	0	0	0	0	0	0	0	0	0	0	0	0	0
hsa-miR-411-3p	0	0	0	0	0	2	0	0	0	0	1	0	1	2	0	0	0	0	0	0	0	0	0	2	0	0	0	0	1	0	0	0	0	0	0	0	0	0	0	0	0	0	0	0	0	0	0	0
hsa-miR-411-5p	0	0	0	0	0	1	0	0	0	0	1	0	0	1	0	0	0	0	0	0	0	0	0	1	0	0	0	1	0	0	0	4	1	0	0	0	0	0	0	0	0	0	0	0	0	0	0	1
hsa-miR-421	0	0	0	0	1	0	0	0	0	0	1	0	0	1	0	0	0	1	0	0	0	0	0	0	0	0	1	0	0	0	0	2	1	0	0	0	0	0	0	1	2	0	0	0	0	0	0	0
hsa-miR-423-3p	14	16	22	30	91	122	6	11	18	52	194	35	20	69	14	297	18	92	5	28	31	48	12	55	7	8	6	40	16	22	11	168	32	6	27	19	12	1	4	34	11	27	17	18	97	14	41	65
hsa-miR-423-5p	272	193	765	259	834	1137	232	296	306	316	5072	481	256	426	550	907	105	3239	272	481	1077	451	137	651	247	265	293	682	316	196	386	5449	558	130	906	256	475	141	238	880	373	556	408	387	1026	272	626	1995
hsa-miR-424-3p	0	1	2	1	3	3	0	0	1	5	30	2	0	1	1	5	1	11	1	1	7	2	0	3	0	0	0	0	1	1	0	11	1	2	0	1	1	0	0	5	0	5	0	1	2	0	7	1
hsa-miR-424-5p	0	0	0	0	1	0	0	0	0	0	1	0	0	0	0	1	0	0	0	1	0	0	0	0	0	0	0	0	0	0	0	0	0	0	0	0	0	0	0	0	0	0	0	0	0	0	0	0
hsa-miR-425-5p	1	1	12	0	15	8	0	4	2	6	88	6	0	11	7	5	2	20	0	2	3	3	0	8	3	1	5	1	5	7	2	68	9	0	6	2	2	2	4	8	3	9	0	4	13	2	9	20
hsa-miR-4259	0	0	0	0	0	0	0	0	0	0	0	0	0	0	0	0	0	0	0	0	0	0	0	0	0	0	0	0	0	0	0	0	0	0	0	0	0	0	0	0	0	0	0	0	0	0	0	1
hsa-miR-429	0	0	0	0	0	0	0	0	0	1	0	0	0	0	0	0	0	3	0	0	1	0	0	0	1	0	0	0	0	0	0	0	0	0	0	0	0	0	0	0	0	0	0	0	0	0	0	0
hsa-miR-431-5p	0	0	0	0	0	1	0	0	0	0	0	0	1	0	0	0	0	1	0	0	0	0	0	1	0	0	0	0	0	0	0	0	0	0	0	0	0	0	0	0	0	0	0	0	0	0	0	0
hsa-miR-4322	0	0	0	0	0	0	0	0	0	0	0	0	0	0	0	0	0	0	0	1	0	0	0	0	0	0	0	0	0	0	0	0	0	0	0	0	0	0	0	0	0	0	0	0	0	0	0	0
hsa-miR-432-5p	1	0	0	0	0	17	0	0	0	0	22	0	2	6	0	9	0	3	0	0	0	0	0	4	0	0	1	1	0	0	0	4	1	0	2	0	0	0	1	3	0	5	1	0	3	1	0	3
hsa-miR-4326	0	0	0	0	0	0	0	0	0	0	0	0	0	0	0	0	0	0	0	0	0	0	0	0	0	0	0	0	0	0	0	0	0	0	0	0	0	0	0	1	0	0	0	0	0	0	0	0
hsa-miR-433-3p	0	0	0	0	0	1	0	0	0	0	2	0	0	1	0	1	0	0	0	0	0	0	0	0	0	0	0	0	1	0	0	0	0	0	0	0	0	0	0	0	0	0	0	0	1	0	0	0
hsa-miR-4433-3p	0	0	0	0	0	0	0	0	0	0	0	0	0	0	0	0	0	0	0	0	0	0	0	0	0	0	0	0	0	0	0	0	0	0	0	0	0	0	0	0	0	0	2	0	0	0	0	0
hsa-miR-4433-5p	0	0	0	0	0	0	0	0	0	0	0	0	0	0	0	0	0	1	0	0	0	0	0	0	0	0	0	0	0	0	0	0	0	0	0	0	0	0	0	0	0	0	0	0	0	0	0	0
hsa-miR-4433b-3p	0	0	1	0	0	8	0	0	0	1	1	2	1	2	0	1	0	1	0	1	0	0	0	0	0	0	0	1	0	0	0	1	0	0	0	0	0	0	0	0	0	0	0	0	0	0	0	1
hsa-miR-4433b-5p	0	0	0	0	0	4	0	0	0	0	0	0	0	0	0	3	1	0	0	0	0	0	0	1	0	0	0	0	0	0	0	1	0	0	0	0	0	0	0	0	0	0	0	0	0	0	0	4
hsa-miR-4443	1	0	0	0	1	1	1	0	1	0	2	0	0	0	0	1	0	2	0	0	1	0	0	4	2	0	0	2	0	0	0	4	0	0	1	0	0	0	0	4	0	1	2	0	0	0	2	3
hsa-miR-4446-3p	0	0	0	0	0	10	0	0	0	0	2	0	1	0	0	5	0	0	0	2	0	1	0	0	0	0	1	0	0	0	0	3	3	0	0	1	0	0	0	0	0	1	0	0	2	0	0	0
hsa-miR-4467	0	0	0	0	1	0	0	0	0	0	0	0	0	0	0	0	0	0	0	0	0	0	0	0	0	0	0	0	0	0	0	0	0	0	0	0	0	0	1	0	0	0	0	1	0	0	1	1
hsa-miR-4473	0	0	0	0	0	0	0	0	0	0	0	0	0	0	0	0	0	0	0	0	0	0	0	0	0	0	1	0	0	0	0	0	0	0	0	0	0	0	0	0	0	0	0	0	0	0	0	0
hsa-miR-4474-3p	0	0	0	0	0	0	0	0	1	0	0	0	0	0	0	0	0	0	0	0	0	0	0	0	0	0	0	0	0	0	0	0	0	0	0	0	0	0	0	0	0	0	0	0	0	0	0	0
hsa-miR-4477b	0	0	0	0	0	0	0	0	0	0	0	0	0	0	0	0	0	0	0	0	0	1	0	0	0	0	0	0	0	0	0	0	0	0	0	0	0	0	0	0	0	0	0	0	0	0	0	0
hsa-miR-4482-3p	0	0	1	0	0	0	0	0	0	0	0	0	0	0	0	1	0	0	0	0	0	0	0	0	0	0	0	0	0	0	0	4	0	0	0	0	0	0	0	0	0	0	0	0	0	0	0	0
hsa-miR-4488	0	0	0	0	0	0	0	0	0	0	0	0	0	0	1	0	0	0	0	0	0	0	0	0	0	0	0	0	0	0	0	0	0	0	0	0	0	0	0	0	0	0	0	0	0	0	0	0
hsa-miR-4489	0	0	0	0	0	0	0	0	0	0	0	0	0	0	0	0	0	0	0	0	0	0	0	0	0	0	0	0	1	0	0	0	0	0	0	0	0	0	0	0	0	0	0	0	0	0	0	0
hsa-miR-4497	0	0	0	0	0	1	0	0	1	0	0	3	0	1	0	3	0	0	0	0	1	0	0	2	0	0	0	0	1	0	0	3	0	0	0	0	0	0	0	0	0	0	0	0	1	0	0	2
hsa-miR-4500	0	0	0	0	0	0	0	0	0	0	0	0	0	0	0	0	0	0	0	0	0	0	0	0	0	0	0	1	0	0	0	1	0	0	0	0	0	0	0	0	0	0	0	0	0	0	0	0
hsa-miR-4504	0	0	0	0	0	0	0	0	0	1	1	0	0	0	0	0	0	0	0	0	0	0	0	0	0	0	0	0	0	0	0	1	0	0	0	0	0	0	0	0	0	0	0	0	0	0	0	0
hsa-miR-4508	0	0	0	0	1	0	0	0	0	0	0	2	0	0	0	0	0	0	0	0	0	0	0	1	0	0	0	0	0	0	0	1	0	0	0	0	0	0	0	0	0	0	0	0	0	0	1	0
hsa-miR-450a-5p	1	0	0	0	1	1	1	0	0	0	0	0	0	0	0	1	0	1	0	0	0	0	0	1	0	0	0	0	0	0	0	1	0	0	0	0	0	0	0	1	0	0	0	0	0	0	0	1
hsa-miR-450b-5p	0	0	0	0	0	1	0	0	0	0	3	0	0	0	0	1	0	0	0	0	1	0	0	0	0	0	0	0	0	0	0	0	1	0	0	0	0	0	0	0	0	0	0	0	1	0	2	0
hsa-miR-4510	0	0	0	0	0	1	0	0	0	0	0	0	0	0	0	0	0	0	0	0	0	0	0	0	0	0	0	0	1	0	0	0	0	0	0	0	0	0	0	0	0	0	0	0	0	1	0	0
hsa-miR-4511	0	0	0	0	0	0	0	0	0	0	0	0	0	0	0	0	0	0	0	0	0	0	0	0	0	0	0	0	0	0	0	1	0	0	0	0	0	0	0	0	0	0	0	0	0	0	0	0
hsa-miR-4513	0	0	0	0	0	0	0	0	0	0	0	0	0	0	0	0	0	0	0	0	0	0	0	0	0	0	0	0	0	0	0	0	0	0	0	0	0	0	17	0	0	0	0	0	0	0	0	0
hsa-miR-4516	0	0	0	0	0	0	0	0	0	1	0	0	0	0	0	0	0	0	2	0	0	0	0	0	0	0	0	0	0	0	1	1	0	0	0	0	0	0	0	0	0	0	0	0	0	0	0	0
hsa-miR-451a	601	72	3482	463	2480	2128	461	779	687	692	29702	1492	404	2318	1855	1124	1069	6826	314	613	1525	275	325	1820	572	312	1976	1148	1772	2115	1055	25325	2234	482	1881	1710	763	668	832	3360	1268	3436	524	1302	2498	715	3577	4504
hsa-miR-452-5p	0	0	0	0	0	0	0	0	0	0	0	0	0	0	0	1	0	0	0	0	0	0	0	0	0	0	0	0	0	0	0	0	0	0	0	0	0	0	0	0	0	0	0	0	0	0	0	0
hsa-miR-454-3p	0	0	0	0	0	0	0	0	0	0	0	0	0	0	0	0	0	1	0	0	0	0	0	0	0	0	0	0	0	0	0	0	0	0	0	0	0	0	0	0	0	0	0	0	0	0	0	0
hsa-miR-454-5p	0	0	0	0	0	0	0	0	0	0	0	0	0	0	0	0	0	0	0	0	0	0	0	0	0	0	0	0	0	0	0	0	0	0	0	0	0	0	0	0	0	0	0	0	0	0	1	0
hsa-miR-455-5p	0	0	0	0	0	0	0	0	0	0	0	0	0	0	0	0	0	0	0	0	0	0	0	1	0	0	0	0	0	0	0	0	0	0	0	0	0	0	0	0	0	0	0	0	0	0	0	0
hsa-miR-4635	0	0	0	0	0	0	0	0	0	0	0	0	0	0	0	0	0	0	0	0	0	0	0	0	0	0	0	0	0	1	0	0	0	0	0	0	0	0	0	0	1	1	0	0	0	0	0	1
hsa-miR-4647	0	0	1	0	0	0	0	0	0	0	0	0	0	0	0	0	0	0	0	0	0	0	0	0	0	0	0	0	0	0	0	0	0	0	0	0	0	0	0	0	0	0	0	0	0	0	0	0
hsa-miR-4658	0	0	0	0	0	0	0	0	0	0	0	0	0	0	0	1	0	0	0	0	0	0	0	0	0	0	0	0	0	0	0	0	0	0	0	0	0	0	0	0	0	0	0	0	0	0	0	0
hsa-miR-4661-5p	0	0	0	0	0	1	0	0	0	0	0	0	0	0	0	0	0	0	0	0	0	0	0	0	0	0	0	0	0	0	0	0	1	0	0	0	0	0	0	0	0	0	0	0	0	0	0	0
hsa-miR-4662a-5p	0	0	0	0	0	1	0	0	0	0	0	0	0	0	0	0	0	0	0	0	0	0	0	0	0	0	0	0	0	0	0	0	0	0	0	0	0	0	0	0	0	0	1	0	0	0	0	0
hsa-miR-4663	0	0	0	0	0	0	0	0	0	0	0	0	0	0	0	0	0	0	0	0	0	0	0	0	0	0	0	0	0	0	0	0	0	0	0	0	0	0	0	0	0	0	0	1	0	0	0	0
hsa-miR-4664-3p	0	0	0	0	0	0	0	0	0	0	0	0	0	0	0	0	0	0	0	0	0	0	0	0	0	0	0	0	0	0	0	0	1	0	0	0	0	0	0	0	0	0	0	0	0	0	0	0
hsa-miR-4665-5p	0	1	1	0	1	3	1	0	0	0	0	0	0	0	0	2	0	1	0	1	0	0	0	0	0	0	0	0	1	0	0	0	0	0	0	0	0	0	0	0	0	0	2	0	0	0	0	1
hsa-miR-4667-5p	0	0	0	0	0	0	0	0	0	0	0	0	0	0	0	0	0	0	0	0	0	0	0	0	0	0	0	0	0	0	0	1	0	0	0	0	0	0	0	0	0	0	0	0	0	0	0	0
hsa-miR-4669	0	0	0	0	0	1	0	0	0	1	0	0	0	0	0	0	0	0	0	1	0	0	0	0	0	0	0	0	0	0	0	0	0	0	2	0	0	0	0	0	0	0	1	0	0	0	0	0
hsa-miR-4670-5p	0	0	0	0	0	0	0	0	0	0	0	0	0	0	0	0	0	1	0	0	0	0	0	0	0	0	0	0	0	0	0	0	0	0	0	0	0	0	0	0	0	0	0	0	0	0	0	0
hsa-miR-4671-5p	0	0	0	0	0	0	0	0	1	0	0	0	1	1	0	0	0	0	1	0	0	0	2	1	0	0	0	0	0	0	1	0	0	0	0	1	0	0	0	0	0	0	0	1	0	0	0	0
hsa-miR-4672	0	0	0	0	0	0	0	0	0	0	0	0	0	0	0	0	0	0	0	0	0	0	0	0	0	0	0	0	0	0	0	1	0	0	0	0	0	0	0	0	0	0	0	0	0	0	0	0
hsa-miR-4676-5p	0	0	0	0	0	0	0	0	2	0	0	0	0	0	0	0	0	0	0	0	0	0	0	0	0	0	0	0	0	0	0	0	0	0	0	0	0	0	0	0	0	0	0	0	0	0	0	0
hsa-miR-4677-5p	0	0	0	0	0	0	0	0	0	0	0	0	0	0	0	0	0	0	0	0	0	0	0	0	0	0	0	0	0	0	0	0	0	1	0	0	0	0	0	0	0	0	0	0	0	0	0	0
hsa-miR-4683	0	0	0	0	0	0	0	0	0	0	0	0	0	0	0	0	0	0	0	0	0	0	0	0	0	0	0	0	0	0	0	0	0	0	0	0	1	0	0	0	0	0	1	0	0	0	0	0
hsa-miR-4685-3p	0	0	0	0	0	0	0	0	0	0	2	0	0	0	0	2	0	0	0	0	0	0	0	0	0	0	0	0	0	0	0	1	0	0	0	0	0	0	0	0	0	0	0	0	0	0	0	0
hsa-miR-4688	0	0	0	0	0	1	0	0	0	0	0	0	0	0	0	0	0	0	0	0	0	0	0	0	0	0	0	0	0	0	0	0	0	0	0	0	0	0	0	0	0	0	0	0	0	0	0	0
hsa-miR-4697-3p	0	0	0	0	0	0	0	0	0	0	0	0	0	0	0	0	0	0	0	0	0	0	0	0	0	0	0	0	0	0	0	0	1	0	0	0	0	0	0	0	0	0	0	0	0	0	0	0
hsa-miR-4709-5p	0	0	0	0	0	0	0	0	0	0	0	0	0	0	0	0	0	1	0	0	0	0	0	0	0	0	0	0	0	0	0	0	0	0	0	0	0	0	0	0	0	0	0	0	0	0	0	0
hsa-miR-4714-5p	0	0	0	0	0	0	0	0	0	0	0	0	0	1	0	0	0	0	0	0	0	0	0	0	0	0	0	0	0	0	0	0	0	0	0	0	0	0	0	0	0	0	0	0	0	0	0	0
hsa-miR-4723-3p	0	0	1	0	0	0	0	0	0	0	0	0	0	0	0	0	0	1	0	0	0	0	0	0	0	0	0	0	0	0	0	0	0	0	0	0	0	0	0	0	0	0	0	0	0	0	0	0
hsa-miR-4727-5p	0	0	0	0	0	0	0	0	0	0	0	0	0	0	0	0	0	0	0	0	0	0	0	0	0	0	0	0	0	0	0	0	0	0	0	0	0	0	0	0	0	0	0	0	0	0	1	0
hsa-miR-4731-5p	0	0	0	0	0	0	0	0	0	0	0	0	0	0	0	0	0	0	0	0	0	0	0	0	0	0	0	0	0	0	0	0	0	0	0	0	0	0	0	0	0	0	0	0	0	0	1	0
hsa-miR-4732-3p	0	0	1	0	1	0	0	0	0	3	13	1	0	1	2	0	0	4	0	1	3	0	0	2	1	1	0	1	0	1	0	6	2	0	2	0	0	0	1	1	0	0	0	0	1	2	3	3
hsa-miR-4732-5p	0	1	5	0	3	2	0	1	2	3	19	6	0	5	3	2	0	10	0	1	6	0	2	4	0	0	0	2	3	3	1	29	7	1	2	2	0	0	1	5	0	3	1	0	5	1	9	12
hsa-miR-4741	0	0	0	0	0	0	0	0	0	0	0	0	0	0	0	0	0	0	0	0	0	0	0	1	0	0	0	0	0	0	0	0	0	0	0	0	0	0	0	0	0	0	0	0	0	0	0	0
hsa-miR-4742-3p	0	0	0	0	1	0	0	0	0	0	3	0	0	0	0	0	0	0	0	2	0	0	0	0	0	0	0	0	0	0	0	0	0	0	0	0	0	0	0	0	0	0	0	0	1	0	0	0
hsa-miR-4742-5p	0	0	0	0	0	0	0	0	0	0	0	0	0	0	0	0	0	0	0	0	0	1	0	0	0	0	0	0	0	0	0	0	0	0	0	0	0	0	0	0	0	0	0	0	0	0	0	0
hsa-miR-4743-5p	0	0	0	0	0	0	0	0	0	0	0	0	0	0	0	1	0	0	0	0	0	0	0	0	0	0	0	0	0	0	0	0	0	0	0	0	0	0	0	0	0	0	0	0	0	0	0	0
hsa-miR-4745-5p	0	0	0	0	1	0	0	0	0	0	0	0	0	0	0	0	0	0	0	0	0	0	0	0	0	0	0	0	0	0	0	0	0	0	0	0	0	0	0	0	0	0	0	0	0	0	0	0
hsa-miR-4746-5p	0	0	1	1	0	0	0	0	0	1	4	0	0	0	0	4	0	0	0	0	0	0	0	1	0	0	3	2	0	0	0	3	0	0	1	0	0	0	0	0	0	0	0	0	0	0	0	0
hsa-miR-4750-5p	0	0	0	0	0	0	0	0	0	0	0	0	0	0	0	0	0	0	0	0	0	0	0	0	0	0	0	0	0	0	0	3	0	0	0	0	0	0	0	0	0	0	0	0	0	0	0	0
hsa-miR-4763-3p	0	0	0	0	0	0	0	0	0	0	0	0	0	0	0	0	0	0	0	0	0	0	0	0	0	0	0	0	0	0	0	0	1	0	0	0	0	0	0	0	0	0	0	0	0	0	0	0
hsa-miR-4773	0	0	0	0	0	0	0	0	0	0	0	0	0	0	1	0	0	0	0	0	0	0	0	0	0	0	0	0	0	0	0	0	0	0	0	0	0	0	0	0	0	0	0	0	0	0	0	0
hsa-miR-4779	0	0	0	0	0	0	0	0	0	0	0	0	0	0	0	0	0	0	0	0	0	0	0	0	0	0	0	0	0	0	0	0	0	0	0	0	0	0	0	0	0	0	0	0	0	0	0	1
hsa-miR-4781-3p	0	0	0	0	0	0	0	0	0	0	0	0	0	0	0	2	0	0	0	0	0	0	0	2	0	0	0	0	0	0	0	0	0	0	0	0	0	0	0	0	0	0	0	0	0	0	0	0
hsa-miR-4800-5p	0	0	0	0	0	0	0	0	0	0	0	0	0	0	0	0	0	0	0	0	0	0	0	0	0	0	0	0	0	0	0	0	0	0	0	0	0	0	1	0	0	0	0	0	0	1	0	0
hsa-miR-4804-5p	0	0	0	0	0	0	0	0	2	0	0	0	0	0	0	0	0	0	0	0	0	0	0	0	0	0	0	0	0	0	0	1	0	0	1	0	0	0	0	1	0	0	0	0	0	0	0	0
hsa-miR-483-3p	0	0	0	0	0	0	0	0	0	0	0	2	0	0	0	0	0	0	0	0	0	0	0	0	0	0	0	0	0	0	0	0	0	0	0	0	0	0	0	0	0	0	0	0	0	0	0	0
hsa-miR-483-5p	0	0	1	0	5	3	0	1	3	0	0	1	0	0	0	8	0	3	5	5	0	1	0	2	1	3	1	1	2	0	0	23	3	2	2	0	1	0	0	1	0	1	2	2	8	0	2	4
hsa-miR-484	2	1	4	0	10	5	2	0	0	7	42	3	0	14	1	19	2	12	0	0	3	1	0	5	2	1	0	0	1	7	2	33	6	0	1	3	0	0	1	1	1	5	0	4	7	0	6	3
hsa-miR-485-3p	0	0	1	0	0	5	0	0	0	0	2	0	0	1	0	3	0	0	1	0	0	1	0	0	0	0	0	0	1	0	0	0	0	0	0	0	0	0	0	0	0	0	3	0	1	0	2	0
hsa-miR-485-5p	0	0	0	0	0	0	0	0	0	1	3	0	0	0	0	2	0	1	0	0	0	0	0	1	0	0	0	0	1	0	0	2	0	0	0	0	0	0	0	0	0	0	1	0	0	1	1	0
hsa-miR-486-3p	1	3	16	6	32	7	5	4	4	21	102	19	3	29	19	58	12	64	2	2	14	3	4	25	3	0	5	4	2	11	6	146	25	2	22	7	9	6	1	12	2	18	4	2	39	1	10	16
hsa-miR-486-5p	346	170	1355	524	1443	1271	319	585	354	874	11196	1055	224	1201	971	2158	407	3807	187	237	998	225	231	926	306	170	770	909	479	859	535	12415	1164	241	1240	633	717	243	366	1556	398	1021	244	631	2398	541	1644	2533
hsa-miR-490-3p	0	0	0	0	0	1	0	0	0	0	0	0	0	0	0	0	0	0	0	0	0	0	0	0	0	0	0	0	0	0	0	0	0	0	0	0	0	0	0	0	0	0	0	0	0	0	0	0
hsa-miR-493-3p	0	0	0	0	0	3	0	0	0	0	1	0	0	2	0	1	2	2	0	0	0	0	0	0	0	0	0	0	0	0	0	0	0	0	0	0	0	0	0	0	0	0	1	0	0	0	0	1
hsa-miR-493-5p	0	0	0	0	0	3	0	0	0	0	0	0	1	0	1	4	0	0	0	0	0	0	0	0	0	0	0	0	0	0	0	0	0	0	0	0	0	0	0	0	0	0	0	0	0	0	0	1
hsa-miR-495-3p	0	0	0	0	0	3	0	0	1	0	2	0	0	0	0	1	0	1	0	0	0	0	0	0	0	0	0	0	0	0	0	0	0	0	0	0	0	0	0	0	0	0	0	1	0	0	0	0
hsa-miR-499a-5p	0	0	0	0	3	0	0	0	0	0	0	0	0	0	0	0	0	0	0	0	0	0	0	1	0	0	0	0	1	0	0	0	0	0	0	0	0	0	0	0	0	0	2	0	0	0	0	0
hsa-miR-5009-5p	0	0	0	0	0	0	0	0	0	0	0	1	0	0	0	0	0	0	0	0	0	0	0	0	0	0	0	0	0	0	0	0	0	0	0	0	0	0	0	0	0	0	0	0	0	0	0	0
hsa-miR-500a-3p	0	0	0	0	4	0	0	0	0	0	0	1	0	2	0	0	0	1	0	0	0	0	0	1	0	0	0	0	0	0	0	0	1	0	0	0	1	0	0	0	0	0	0	0	0	0	0	0
hsa-miR-5010-3p	0	0	0	0	0	0	0	0	0	0	2	0	0	0	0	0	0	1	0	0	0	0	0	0	0	0	0	0	1	0	0	0	0	0	0	0	0	0	0	0	0	0	0	0	0	0	0	0
hsa-miR-5010-5p	0	0	0	0	0	0	0	0	0	0	1	0	0	0	0	0	1	4	0	0	0	0	0	1	0	0	0	0	0	0	0	1	0	0	0	0	0	0	0	0	0	1	0	1	0	0	0	0
hsa-miR-501-3p	0	0	0	2	7	6	0	0	3	3	21	2	0	7	2	9	0	8	0	2	1	0	0	2	0	0	0	0	1	1	0	31	2	1	0	0	0	0	1	2	1	6	0	1	4	0	6	6
hsa-miR-502-3p	0	0	0	1	0	2	0	0	0	0	1	0	0	0	0	1	0	0	0	0	0	0	0	0	0	0	0	0	1	0	0	2	0	0	0	1	0	0	0	0	0	0	0	0	1	0	1	0
hsa-miR-503-5p	0	0	2	0	3	3	0	0	0	1	3	2	0	3	0	0	0	1	0	0	2	1	0	1	0	1	0	1	0	0	0	5	1	0	0	2	0	0	0	2	1	2	1	0	0	0	3	1
hsa-miR-504-5p	0	0	0	0	0	0	0	0	0	0	0	1	1	0	0	1	0	1	0	0	0	0	1	0	0	0	0	0	0	0	0	0	0	0	0	0	0	0	0	0	0	2	1	0	1	0	0	0
hsa-miR-505-3p	0	0	0	0	0	0	0	0	0	0	0	0	0	0	0	1	0	0	0	0	0	0	0	0	0	0	0	0	0	0	0	0	0	0	0	0	0	0	0	0	0	0	0	0	0	0	0	0
hsa-miR-505-5p	0	0	0	0	1	4	1	0	1	1	11	3	1	1	0	1	0	4	0	0	0	0	0	1	0	0	0	0	0	1	1	11	1	1	0	1	1	0	0	1	0	2	0	1	1	0	2	0
hsa-miR-5090	0	0	0	0	0	0	1	1	1	0	0	0	0	0	0	0	0	0	0	0	0	0	0	0	0	0	0	0	0	0	0	0	0	0	0	0	0	0	0	0	0	0	0	0	0	0	0	0
hsa-miR-5091	0	0	0	0	0	0	0	0	0	0	0	0	0	0	0	0	0	0	0	0	0	0	0	0	0	0	0	0	0	0	0	0	0	0	0	0	1	0	0	0	0	0	0	0	0	0	0	0
hsa-miR-509-3-5p	0	0	0	0	0	0	0	0	0	0	0	0	0	0	0	0	0	0	0	0	0	0	0	0	0	0	0	0	0	0	0	0	0	0	0	0	0	0	0	0	0	0	0	0	0	0	0	1
hsa-miR-509-3p	0	0	0	0	0	0	0	0	0	0	0	1	0	0	0	0	0	0	0	0	0	0	0	0	0	0	0	0	0	0	0	0	0	0	0	0	0	0	0	0	0	0	0	0	0	0	0	0
hsa-miR-5100	0	0	0	0	1	0	0	0	0	0	0	0	0	0	0	0	0	0	0	0	0	0	0	0	0	0	0	0	0	0	0	0	0	0	0	0	0	0	0	0	0	0	0	0	0	0	0	0
hsa-miR-511-5p	0	1	0	0	1	0	0	0	7	0	8	0	0	0	0	2	0	2	0	0	0	0	0	0	0	0	0	0	0	1	0	0	3	0	1	0	0	0	0	0	0	0	1	1	0	0	2	0
hsa-miR-514a-3p	0	0	0	0	0	1	0	0	0	0	0	0	0	0	0	0	0	0	0	0	0	0	0	0	0	0	0	0	0	0	0	0	0	0	0	0	0	0	0	0	0	0	0	0	1	0	0	0
hsa-miR-516a-5p	0	0	0	0	0	0	0	0	0	0	0	1	0	0	0	0	0	0	0	0	0	0	0	0	0	0	0	0	0	0	0	0	0	0	0	0	0	0	0	0	0	0	0	0	0	0	0	0
hsa-miR-516b-5p	0	0	0	0	0	0	0	0	0	0	0	0	0	0	0	0	0	0	0	0	0	0	0	0	0	0	0	0	0	0	0	1	0	0	0	0	0	0	0	0	0	0	0	0	0	0	0	0
hsa-miR-5187-5p	0	0	0	0	0	0	0	0	0	0	0	0	0	0	0	0	0	0	0	1	0	0	0	0	0	0	0	0	0	0	0	0	0	0	0	0	0	0	0	0	0	0	0	0	0	0	0	0
hsa-miR-5189-5p	0	0	0	1	0	1	0	1	0	0	0	0	0	0	0	0	0	1	0	0	0	0	0	0	0	0	0	0	0	0	0	0	1	0	0	1	0	0	0	0	0	0	0	0	1	0	0	0
hsa-miR-520a-3p	0	0	0	0	0	0	0	0	0	0	0	0	0	0	0	0	0	0	0	0	0	0	0	0	0	0	0	0	1	0	0	0	0	0	0	0	0	0	0	0	0	0	0	0	0	0	0	0
hsa-miR-532-3p	0	0	0	0	0	0	0	0	0	0	0	0	0	0	0	0	0	1	0	0	0	0	0	1	0	0	0	0	0	0	0	4	0	0	0	0	0	0	0	0	0	0	0	0	0	0	0	0
hsa-miR-532-5p	6	4	15	5	19	20	4	4	9	14	126	14	5	10	11	36	9	59	2	6	12	7	3	16	5	1	9	11	9	11	6	128	12	3	13	3	6	5	6	20	8	14	4	6	31	5	14	26
hsa-miR-541-5p	0	0	0	0	1	0	0	0	0	0	0	0	0	0	0	0	0	0	0	0	1	0	0	0	0	0	0	0	0	0	0	1	0	0	0	0	0	0	0	0	0	0	0	0	0	0	0	0
hsa-miR-542-3p	0	0	1	0	0	0	0	0	0	0	0	0	0	0	0	0	0	0	0	0	0	0	0	0	0	0	0	0	0	0	0	1	0	0	0	0	0	0	0	0	0	0	0	0	0	0	0	0
hsa-miR-543	0	0	1	2	1	28	0	0	0	0	10	1	1	2	0	7	1	0	0	0	0	0	2	7	1	0	3	3	1	1	1	11	2	1	0	0	0	0	1	6	1	2	4	1	8	1	2	7
hsa-miR-548ac	0	0	0	0	0	0	0	0	0	0	0	0	0	0	0	0	0	0	0	0	0	0	0	0	0	0	0	0	0	0	0	1	0	0	0	0	0	0	0	0	0	0	0	0	0	1	0	0
hsa-miR-548e-3p	0	0	0	0	0	0	0	0	0	0	0	0	0	0	0	1	0	0	0	0	0	0	0	0	0	0	0	0	0	0	0	0	0	0	0	0	0	0	0	0	0	1	0	0	0	0	0	1
hsa-miR-548j-5p	0	0	0	0	0	1	0	0	0	0	1	0	0	0	0	0	0	0	0	0	0	0	0	1	0	0	0	1	0	0	0	1	1	0	0	0	0	0	0	0	0	0	1	1	0	0	0	0
hsa-miR-548o-3p	0	0	0	1	0	1	0	0	0	0	0	0	0	0	0	0	1	1	0	0	0	0	0	0	0	0	0	0	0	0	0	2	0	0	0	0	0	0	1	0	0	0	0	3	0	0	0	1
hsa-miR-550a-3-5p	0	0	0	0	0	0	0	0	0	0	0	0	0	3	0	1	0	0	0	0	0	0	0	0	0	0	0	0	0	0	0	2	0	0	0	0	0	0	0	1	0	0	0	0	0	0	0	0
hsa-miR-550a-5p	0	0	0	0	0	1	0	0	1	3	12	3	0	2	0	0	0	3	0	1	1	1	0	4	1	0	1	0	0	0	0	7	1	0	1	0	0	0	0	2	0	0	0	0	1	0	0	2
hsa-miR-551a	0	0	0	0	0	0	0	0	0	0	1	0	0	0	0	0	0	0	0	0	0	0	0	0	0	0	0	0	0	0	0	0	0	0	0	0	0	0	0	0	0	0	0	0	0	0	0	0
hsa-miR-556-5p	0	0	0	0	0	0	0	0	0	0	0	0	0	0	0	0	0	0	0	0	0	0	0	1	0	0	0	0	0	0	0	0	0	0	0	0	0	0	0	0	0	0	0	0	0	0	0	0
hsa-miR-570-3p	0	0	0	0	0	0	0	0	0	0	0	0	0	0	0	0	0	0	0	0	0	0	0	0	0	0	0	1	0	0	0	0	0	0	0	0	0	0	0	0	0	0	0	0	0	0	0	0
hsa-miR-574-3p	0	0	0	0	0	3	1	0	0	0	0	0	0	0	0	5	1	0	0	0	0	0	0	1	0	0	0	0	1	0	0	0	0	0	0	1	0	0	0	0	1	0	3	0	1	0	0	0
hsa-miR-574-5p	0	0	0	0	1	1	0	0	0	0	0	0	0	0	0	1	0	0	0	0	0	0	0	0	0	0	0	0	0	0	0	0	0	0	0	0	0	0	0	0	0	1	0	1	0	0	0	0
hsa-miR-576-3p	0	0	0	0	0	0	0	0	0	1	1	0	0	0	0	0	0	0	0	0	0	0	0	0	0	0	0	0	0	0	0	1	0	0	0	0	0	1	0	0	0	0	0	0	0	0	0	0
hsa-miR-576-5p	0	1	0	0	0	0	0	0	0	1	1	0	0	1	0	0	0	0	0	0	0	0	0	0	0	0	0	0	1	0	1	0	0	0	0	0	0	0	0	3	0	1	0	0	0	0	0	0
hsa-miR-579-5p	0	1	0	0	0	0	0	0	0	0	0	1	0	0	0	0	0	0	0	0	0	0	0	0	0	0	0	0	0	0	0	0	0	0	0	0	0	0	0	0	0	0	0	0	0	0	0	0
hsa-miR-580-3p	0	0	0	0	0	0	0	0	0	0	1	0	0	0	0	0	0	0	0	0	0	0	0	0	0	0	0	0	0	0	0	0	0	0	0	0	0	0	0	0	0	0	0	0	0	0	0	0
hsa-miR-581	0	0	0	0	0	0	0	0	0	0	0	0	0	0	0	0	0	0	0	0	0	0	0	0	0	0	0	0	0	0	0	0	0	0	0	0	0	0	0	0	0	0	0	1	0	0	0	0
hsa-miR-582-3p	0	1	0	1	1	0	0	0	1	1	2	0	0	0	0	2	0	0	1	0	0	1	0	0	0	1	0	0	2	0	0	0	0	0	0	0	1	0	0	0	0	1	3	0	1	0	1	0
hsa-miR-582-5p	0	0	0	0	0	0	0	0	0	0	0	0	0	0	0	0	0	0	1	0	0	0	0	0	0	0	0	0	0	0	0	0	0	0	0	0	0	0	0	0	0	0	0	0	0	0	0	0
hsa-miR-584-5p	0	3	5	1	12	16	0	2	2	5	45	12	5	5	4	54	1	27	1	1	7	4	2	6	1	0	1	10	2	3	5	25	2	0	4	2	4	0	0	6	0	2	5	9	7	2	3	22
hsa-miR-589-5p	0	0	0	0	0	1	0	0	0	0	2	1	0	0	0	0	0	1	0	0	0	0	0	0	0	0	0	0	0	0	0	0	1	0	0	0	0	0	0	0	0	0	0	0	0	1	0	0
hsa-miR-598-3p	0	0	0	0	0	0	0	0	0	0	0	0	0	0	0	0	0	0	0	0	0	0	0	0	0	0	0	0	0	0	0	0	0	0	0	0	0	0	0	0	0	0	1	0	0	0	0	0
hsa-miR-6068	0	0	0	0	0	0	0	0	0	0	0	0	0	0	0	0	0	0	0	0	0	0	0	0	0	0	0	0	0	0	0	0	0	0	0	0	0	0	0	0	0	0	0	0	0	0	1	0
hsa-miR-6087	0	0	0	0	0	0	0	0	0	0	0	0	0	0	0	0	0	0	0	0	0	0	0	0	0	0	0	0	0	0	0	0	0	0	0	0	0	0	0	0	0	0	0	0	0	0	0	1
hsa-miR-615-3p	0	0	0	0	0	0	0	0	0	3	2	0	0	0	0	11	0	3	0	0	0	0	0	1	0	0	0	0	0	0	0	0	0	0	0	0	0	0	0	0	0	0	0	0	0	0	0	0
hsa-miR-618	0	0	0	0	0	1	0	0	0	1	0	0	0	0	0	2	1	0	0	0	0	0	0	0	0	0	0	0	0	0	0	0	0	0	0	0	0	0	0	0	0	1	1	0	0	0	0	0
hsa-miR-624-5p	0	0	0	0	0	0	0	0	0	0	1	0	0	0	0	0	0	0	0	0	0	0	0	0	0	0	0	0	0	0	0	0	0	0	0	0	0	0	0	0	0	0	0	0	0	0	0	0
hsa-miR-625-3p	0	0	0	0	0	2	0	1	0	0	2	0	0	0	0	17	0	1	0	1	0	0	0	0	1	0	0	0	1	0	0	1	0	0	0	0	0	0	0	1	0	0	0	0	0	0	0	2
hsa-miR-625-5p	0	0	0	0	0	0	0	0	0	0	0	0	0	1	0	0	0	0	0	0	0	0	0	0	0	0	0	0	0	0	0	0	0	0	0	0	0	0	0	0	0	0	0	0	1	0	0	0
hsa-miR-627-5p	0	0	0	0	0	0	0	0	0	0	0	0	0	0	0	0	0	1	0	0	0	0	0	0	0	0	0	0	0	0	0	0	0	0	0	0	0	0	0	0	0	0	0	0	0	0	0	0
hsa-miR-628-3p	0	0	0	0	0	0	0	0	0	0	1	0	0	0	0	1	0	0	0	0	0	0	0	0	0	0	0	0	0	0	0	1	1	0	0	0	0	0	0	0	0	0	0	0	0	0	0	0
hsa-miR-628-5p	0	0	0	0	0	0	0	0	0	0	0	0	0	0	0	0	0	0	0	0	0	0	0	0	0	0	0	0	0	0	0	1	0	0	0	0	0	0	0	0	0	0	0	0	0	0	0	0
hsa-miR-629-3p	0	0	0	0	0	0	0	0	0	0	0	1	0	0	0	0	0	0	0	0	0	0	0	0	0	0	0	0	0	0	0	0	0	0	0	0	0	0	0	0	0	0	0	0	0	0	0	0
hsa-miR-629-5p	10	7	15	7	10	14	2	3	4	10	97	10	2	12	9	27	3	67	0	7	23	9	2	11	1	10	4	6	4	5	7	127	4	5	11	13	7	2	4	18	8	14	8	10	11	6	19	35
hsa-miR-636	0	0	0	0	0	0	0	0	0	0	0	0	0	0	0	0	0	0	0	0	0	0	0	0	0	0	0	0	0	0	0	1	0	0	0	0	0	0	0	0	0	0	0	0	0	0	0	1
hsa-miR-642a-3p	0	0	0	0	0	0	0	0	1	0	0	0	0	0	0	0	0	0	0	0	0	0	0	0	0	0	0	0	0	0	0	0	0	0	0	0	0	0	0	0	0	0	0	0	0	0	0	0
hsa-miR-6503-3p	0	1	0	0	0	0	0	0	0	0	0	0	0	0	0	0	0	0	0	0	0	0	0	0	0	0	0	0	0	0	0	1	0	0	0	0	0	0	0	0	0	0	0	0	0	0	0	0
hsa-miR-6509-5p	0	0	0	0	0	0	0	0	0	0	0	0	0	0	0	1	0	0	0	0	0	0	0	0	0	0	0	0	0	0	0	0	0	0	0	0	0	0	0	0	0	0	0	0	0	0	0	0
hsa-miR-6510-3p	0	0	0	0	1	0	0	0	0	0	0	0	0	0	0	0	0	0	0	0	1	0	0	0	0	0	0	0	0	0	0	0	0	0	0	0	0	0	0	0	0	0	0	0	0	0	0	0
hsa-miR-6511a-3p	0	0	0	0	0	0	0	0	0	0	0	0	0	0	0	0	0	1	0	0	0	0	0	0	0	0	0	0	0	0	0	0	0	0	0	0	0	0	0	0	0	0	0	0	0	0	0	0
hsa-miR-6511b-3p	0	0	0	0	0	0	0	0	0	0	1	0	0	0	0	0	0	0	0	0	0	0	0	0	0	0	0	0	0	0	0	0	0	0	0	0	0	0	0	0	0	0	0	0	0	0	0	0
hsa-miR-6511b-5p	0	0	0	0	0	0	0	0	0	0	0	0	0	0	0	0	0	0	0	0	0	0	0	0	0	0	0	0	0	0	0	0	0	0	0	0	0	0	0	0	1	0	0	0	0	0	0	0
hsa-miR-6515-5p	0	0	0	0	0	0	0	0	0	0	1	0	0	0	0	0	0	0	0	0	0	0	0	0	0	0	0	0	0	0	0	0	0	0	0	0	0	0	0	0	0	0	0	0	0	0	0	0
hsa-miR-651-5p	0	0	1	0	0	0	0	0	0	0	0	0	0	0	0	0	0	2	0	0	0	0	0	0	0	0	0	0	0	1	0	0	0	0	1	0	0	0	1	0	1	0	0	0	0	0	0	0
hsa-miR-6516-5p	0	0	0	0	0	0	0	0	0	0	0	0	0	0	0	0	0	0	0	0	0	0	0	0	0	0	0	0	0	0	0	0	0	0	0	0	0	0	0	0	0	0	1	0	1	0	0	0
hsa-miR-652-3p	0	0	0	0	1	2	0	0	0	0	19	1	0	1	0	2	0	1	0	0	0	0	0	0	0	0	0	0	0	2	0	4	1	0	0	0	0	0	0	1	0	0	0	2	1	0	0	1
hsa-miR-654-3p	0	0	0	0	0	2	0	0	0	0	2	1	0	1	0	1	0	0	1	0	0	0	0	0	0	0	2	0	0	0	0	1	0	0	0	0	0	0	0	1	0	0	0	0	1	0	0	1
hsa-miR-654-5p	0	0	0	0	0	3	0	0	0	0	1	0	1	0	0	1	0	1	0	0	0	0	0	0	0	1	0	0	0	0	0	0	0	0	1	1	0	0	0	0	0	1	1	0	0	0	0	0
hsa-miR-655-3p	0	0	0	0	0	0	0	0	0	0	0	0	0	0	0	0	0	0	0	0	0	0	0	0	0	0	0	0	0	0	0	0	0	0	0	0	0	0	0	0	0	0	0	0	1	0	0	0
hsa-miR-658	0	0	0	0	0	0	0	0	0	0	0	0	0	0	0	0	0	0	0	0	0	0	0	0	0	0	0	0	0	0	0	0	0	0	0	0	0	0	0	0	0	0	0	0	0	0	1	0
hsa-miR-659-5p	0	0	0	0	0	0	0	0	0	0	0	0	0	0	0	0	1	0	0	0	0	0	0	0	0	0	0	0	0	0	2	0	0	0	0	0	0	0	0	0	0	0	0	0	0	0	0	0
hsa-miR-660-5p	0	0	0	0	0	0	0	0	0	0	0	0	0	0	0	0	0	1	0	0	0	0	0	0	0	0	0	0	0	0	0	0	0	0	0	0	0	0	0	0	0	0	0	0	0	0	0	0
hsa-miR-661	0	0	0	0	0	0	0	0	0	0	0	1	0	0	0	0	0	0	0	0	0	0	0	0	0	0	0	0	0	0	0	0	0	0	0	0	0	0	0	0	0	0	0	0	0	0	0	0
hsa-miR-664a-3p	0	0	0	0	0	1	0	0	0	0	0	0	0	0	0	0	0	0	0	0	0	0	0	0	0	0	0	0	0	0	0	0	0	0	0	0	0	0	0	0	0	0	0	0	0	0	0	0
hsa-miR-664a-5p	1	2	0	2	2	2	0	0	1	1	6	0	0	4	0	17	0	4	0	0	1	1	0	0	0	2	1	0	1	0	0	4	1	0	0	0	0	0	0	1	0	1	0	0	0	0	1	0
hsa-miR-664b-5p	0	0	0	0	0	0	0	0	0	0	0	0	0	0	0	0	0	0	0	0	0	0	0	0	0	0	0	0	0	0	0	0	0	0	0	0	0	0	0	0	0	0	0	0	1	0	0	0
hsa-miR-671-3p	0	0	0	0	1	0	0	0	0	0	0	1	0	0	0	1	0	0	0	0	0	0	0	0	0	0	0	0	0	0	0	1	0	0	0	0	0	0	0	0	0	0	0	0	1	0	2	1
hsa-miR-6715a-3p	0	0	0	0	0	0	0	0	0	0	0	0	0	0	0	0	0	0	0	0	0	0	0	0	0	0	0	0	0	0	0	1	0	0	0	0	0	0	0	0	0	0	0	0	0	0	0	0
hsa-miR-6716-3p	0	0	0	0	0	0	0	0	0	0	1	0	0	0	0	0	0	0	0	0	0	0	0	0	0	0	0	0	0	0	0	1	0	0	0	0	0	0	0	0	0	0	0	0	0	0	0	1
hsa-miR-6717-5p	0	0	1	0	0	0	0	0	0	0	0	0	0	0	0	0	0	0	0	1	0	0	0	0	0	0	0	0	0	0	4	0	0	0	0	0	0	0	0	0	2	1	0	0	0	0	0	1
hsa-miR-6721-5p	0	0	0	0	0	1	0	0	0	0	0	0	0	0	0	0	0	0	0	0	0	0	0	0	0	0	0	0	0	0	0	0	0	0	0	0	0	0	0	0	0	0	0	0	0	0	0	0
hsa-miR-6723-5p	0	0	0	0	0	0	0	0	0	0	0	0	0	0	0	0	0	0	0	0	0	0	0	0	0	0	0	1	0	0	0	0	0	0	0	0	0	0	0	0	0	0	0	0	0	0	0	0
hsa-miR-6727-5p	0	0	0	2	0	0	0	0	0	0	0	0	0	0	0	0	0	0	0	0	0	0	0	0	0	0	0	0	0	0	0	0	0	0	0	0	0	0	0	0	0	0	0	0	0	0	0	0
hsa-miR-6730-5p	0	0	0	0	0	0	0	0	0	0	0	0	0	0	0	1	0	0	0	0	0	0	0	0	0	0	0	0	0	0	0	0	0	0	0	0	0	0	0	0	0	0	0	0	0	0	0	0
hsa-miR-6734-3p	0	0	0	0	0	0	0	0	0	0	0	0	0	0	0	0	0	0	0	0	0	0	0	0	0	0	0	1	0	0	0	0	0	0	0	0	0	0	0	0	0	0	0	0	0	0	0	0
hsa-miR-6734-5p	0	0	0	0	0	0	0	0	0	0	2	0	0	0	0	0	0	0	0	0	0	0	0	0	0	0	0	0	0	0	0	0	1	0	0	0	0	0	0	0	0	0	0	0	1	0	0	0
hsa-miR-6735-3p	0	0	0	0	0	0	0	0	0	0	0	0	0	0	0	0	0	0	0	0	0	0	0	0	0	0	0	0	0	0	0	0	0	0	0	0	0	0	0	0	0	0	0	1	0	0	0	0
hsa-miR-6735-5p	0	0	0	0	0	0	0	0	0	0	0	0	0	1	0	0	0	2	0	0	0	0	0	0	0	0	0	0	0	0	0	0	0	0	0	0	0	0	0	0	0	0	0	0	1	0	0	0
hsa-miR-6736-5p	0	0	0	0	0	0	0	0	0	0	0	0	0	0	0	0	0	1	0	0	0	0	0	0	0	0	0	0	0	0	0	0	0	0	0	0	0	0	0	0	0	0	0	0	0	0	0	0
hsa-miR-6738-3p	0	0	0	0	0	0	0	0	0	0	0	0	0	0	0	0	0	0	1	0	0	0	0	0	0	0	0	0	0	0	0	0	0	0	0	0	0	0	0	0	0	0	0	0	0	0	0	0
hsa-miR-6741-3p	0	0	0	0	0	2	0	2	0	1	0	0	0	0	0	0	0	0	0	0	0	0	0	0	0	0	0	0	0	1	0	0	0	0	0	0	0	0	0	0	0	0	0	0	0	0	0	2
hsa-miR-6741-5p	0	0	0	0	0	0	0	0	0	0	0	0	0	0	0	0	0	2	0	0	0	0	0	0	0	0	0	0	1	0	0	1	0	0	0	0	0	0	0	0	0	0	0	0	0	0	0	0
hsa-miR-6747-3p	0	0	0	0	1	0	0	0	0	0	0	0	0	0	0	0	0	0	0	0	0	0	0	1	0	0	0	0	0	0	0	0	0	0	0	0	0	0	0	0	0	0	0	0	0	0	0	0
hsa-miR-6750-3p	0	0	0	0	0	0	0	0	0	0	0	0	0	0	0	0	0	1	0	0	0	0	0	0	0	0	0	0	0	0	0	0	0	0	0	0	0	0	0	0	0	0	0	0	0	0	0	0
hsa-miR-6750-5p	0	0	0	1	0	0	0	0	0	0	0	0	0	0	0	0	0	0	0	0	0	0	0	0	0	0	0	0	0	0	0	4	0	0	0	0	0	0	0	0	0	0	0	0	0	0	0	0
hsa-miR-6767-5p	0	0	0	0	0	0	0	0	0	0	0	1	0	0	0	0	0	1	0	0	0	0	0	0	0	0	0	0	0	0	0	1	0	0	0	0	0	0	0	0	0	0	0	0	0	0	0	0
hsa-miR-6770-3p	0	0	0	0	0	0	0	0	0	0	0	0	0	0	0	0	0	2	0	0	0	0	0	0	0	0	0	0	0	0	0	0	0	0	0	0	0	0	0	0	0	0	0	0	0	0	0	0
hsa-miR-6772-3p	0	0	0	0	0	1	0	0	0	0	0	0	0	0	0	0	0	0	0	0	0	0	0	0	0	0	0	0	0	0	0	0	0	0	0	0	0	0	0	0	0	0	0	0	0	0	0	0
hsa-miR-6777-5p	0	0	1	0	0	0	0	0	0	0	0	0	0	0	0	0	0	1	0	0	0	0	0	0	0	0	0	0	0	0	0	3	0	0	0	0	0	0	0	0	0	0	0	0	0	0	0	1
hsa-miR-6780a-5p	0	0	0	0	0	0	1	0	0	0	0	0	0	0	0	0	0	1	0	0	0	0	0	0	0	0	0	0	0	0	1	2	0	0	0	0	0	0	0	0	0	0	0	0	0	0	0	0
hsa-miR-6781-5p	0	0	0	0	0	0	0	0	0	0	0	0	0	0	0	0	0	0	0	0	0	0	0	0	0	0	0	0	0	1	0	0	0	0	0	0	0	0	0	0	0	0	0	3	0	0	1	0
hsa-miR-6785-5p	0	0	0	0	0	0	0	0	0	0	0	0	0	0	1	0	0	0	0	0	0	0	0	0	0	0	0	0	0	0	0	1	0	0	0	0	0	0	0	0	0	0	0	0	0	0	0	0
hsa-miR-6786-3p	0	0	0	0	0	0	0	0	0	0	2	0	0	0	0	0	0	0	0	0	0	0	0	0	0	0	0	0	0	0	0	0	0	0	0	0	0	0	0	0	0	0	0	0	0	0	0	0
hsa-miR-6787-3p	0	0	0	0	0	0	0	0	0	0	0	0	0	0	0	0	0	0	0	0	0	0	0	0	0	0	0	0	0	0	0	0	0	0	0	0	0	0	0	0	0	1	0	0	0	0	0	0
hsa-miR-6788-3p	0	0	0	0	0	0	0	0	0	0	0	0	0	0	0	0	0	0	1	0	0	0	0	0	0	0	0	0	0	0	0	0	0	0	0	0	0	0	0	0	0	0	0	0	0	0	0	0
hsa-miR-6790-3p	0	0	0	0	0	0	0	0	0	0	0	0	0	0	0	0	0	0	0	0	0	0	0	0	1	0	0	0	0	0	0	0	0	0	0	0	0	0	0	0	0	0	0	0	0	0	0	0
hsa-miR-6793-5p	0	0	0	0	0	0	0	0	0	0	0	0	0	0	0	0	0	0	0	0	0	0	0	0	0	0	0	0	0	0	0	0	0	0	0	0	0	0	0	0	0	0	0	0	1	0	0	0
hsa-miR-6802-5p	0	0	0	0	0	0	0	0	0	0	0	0	0	0	0	1	0	0	0	0	0	0	0	0	0	0	0	0	0	0	0	0	0	0	0	0	0	0	0	0	0	0	0	0	0	0	0	0
hsa-miR-6803-3p	0	0	0	0	0	0	0	0	0	0	0	0	0	0	0	0	0	0	0	0	0	0	0	0	0	0	0	0	0	0	0	1	0	0	0	0	0	0	0	0	0	0	0	0	1	0	0	0
hsa-miR-6805-5p	0	0	0	0	0	0	0	0	0	0	1	0	0	0	0	0	0	0	0	0	1	0	0	0	0	0	0	1	0	0	0	0	0	0	0	0	0	0	0	0	0	0	0	0	0	0	0	0
hsa-miR-6806-3p	0	0	0	0	0	0	0	0	0	0	0	0	0	0	0	0	0	1	0	0	0	0	0	0	0	0	0	0	0	0	0	0	0	0	0	0	0	0	0	0	0	0	0	0	0	0	0	0
hsa-miR-6808-3p	0	0	0	0	0	0	0	0	0	0	0	0	0	0	0	1	0	0	0	0	0	0	0	1	0	0	0	0	0	0	0	0	0	0	0	0	0	0	0	0	0	0	0	0	0	0	0	0
hsa-miR-6812-3p	0	0	0	0	0	0	0	0	0	0	0	0	0	0	0	0	0	0	0	0	0	0	0	0	0	0	0	0	0	0	0	0	0	0	1	0	0	0	0	0	0	0	0	0	0	0	1	0
hsa-miR-6813-5p	0	0	0	0	0	0	0	0	0	0	0	0	0	0	0	2	0	0	0	0	0	0	0	0	0	0	0	0	0	0	0	0	0	0	0	0	0	0	0	0	0	0	0	0	0	0	0	0
hsa-miR-6815-5p	0	0	1	0	0	0	0	0	0	0	3	1	0	0	0	1	0	0	0	0	0	0	0	0	0	0	1	0	0	0	0	4	1	0	0	0	0	0	0	0	0	0	0	0	0	0	1	3
hsa-miR-6821-5p	0	0	0	0	0	0	0	0	0	0	0	0	0	0	0	0	0	0	0	0	0	0	0	0	0	0	0	0	0	0	0	0	0	0	0	0	0	0	0	0	0	0	0	0	1	0	0	0
hsa-miR-6826-5p	1	0	0	0	0	0	0	0	0	0	0	0	0	0	0	0	0	0	0	0	0	0	0	0	0	0	0	0	0	0	0	0	0	0	0	0	0	0	0	0	0	0	0	0	0	0	0	0
hsa-miR-6837-3p	0	0	0	0	0	1	0	0	0	0	0	0	1	0	0	0	0	0	0	0	0	0	0	0	0	0	0	0	0	0	0	0	0	0	0	0	0	0	0	0	0	0	0	1	0	0	0	0
hsa-miR-6839-5p	0	0	0	0	0	0	0	0	0	1	0	0	0	0	0	0	0	0	0	0	0	0	0	0	0	0	0	0	0	0	0	0	0	0	0	0	0	0	0	0	0	0	0	0	0	0	0	0
hsa-miR-6842-3p	0	0	0	0	0	0	0	0	0	1	0	2	0	0	0	0	0	2	0	0	1	0	0	0	1	0	0	0	0	0	0	0	0	0	0	0	0	0	0	0	0	1	0	0	1	0	0	0
hsa-miR-6842-5p	0	0	0	0	0	1	0	0	0	0	0	0	0	0	0	4	0	0	0	1	0	0	0	0	0	0	0	0	0	0	0	0	0	0	0	0	0	0	0	0	0	0	0	0	0	0	0	0
hsa-miR-6847-5p	0	0	0	0	0	0	0	0	0	0	0	0	0	0	0	0	0	0	0	0	0	0	0	0	0	0	0	0	0	0	0	0	0	0	0	0	0	0	0	1	0	0	0	0	0	0	0	0
hsa-miR-6849-5p	0	0	0	0	0	0	0	0	0	0	0	0	0	0	0	0	0	0	0	0	0	0	0	0	0	0	0	0	0	0	0	0	0	0	0	0	0	0	0	0	0	0	0	1	0	0	0	0
hsa-miR-6850-5p	0	0	1	0	0	0	0	0	0	0	0	0	0	0	0	0	0	0	0	0	0	1	0	0	0	0	0	0	0	0	0	2	0	0	0	0	0	0	0	0	0	0	0	0	1	0	0	1
hsa-miR-6852-5p	0	0	0	0	0	0	0	0	0	0	0	0	0	0	0	1	0	0	0	0	0	0	1	1	0	0	0	0	0	0	0	0	0	0	0	0	0	0	0	0	0	0	0	0	0	0	0	0
hsa-miR-6859-5p	0	0	0	0	0	0	0	0	0	0	0	0	0	0	0	0	0	0	0	0	1	0	0	0	0	0	0	0	0	0	0	0	0	0	0	1	0	0	0	0	0	0	0	0	0	0	0	0
hsa-miR-6862-5p	0	0	1	0	0	0	0	0	0	0	0	0	0	0	0	0	0	0	0	0	0	0	0	0	0	0	0	0	0	0	0	0	0	0	0	0	0	0	0	0	0	0	0	0	0	0	0	0
hsa-miR-6865-5p	0	0	0	0	0	0	0	0	0	0	0	0	0	0	0	0	0	0	0	0	0	0	0	0	0	0	0	0	0	0	0	0	0	0	0	0	0	0	0	0	1	0	0	0	0	0	0	0
hsa-miR-6866-5p	0	0	0	0	0	0	0	0	0	0	0	0	0	0	0	0	0	1	0	0	1	0	0	0	0	0	0	0	0	0	0	0	0	0	0	0	0	0	1	0	0	0	0	0	0	0	0	0
hsa-miR-6868-3p	0	0	0	0	0	0	0	0	0	0	0	0	0	0	0	0	0	0	0	0	1	0	0	0	0	0	0	0	0	0	0	0	0	0	0	0	0	0	0	0	0	0	0	0	0	0	0	0
hsa-miR-6869-5p	0	0	0	0	1	1	1	0	0	0	1	0	0	0	0	0	0	0	1	0	1	1	0	0	1	0	0	1	1	0	0	1	0	2	0	0	0	0	0	1	0	0	0	1	1	0	1	0
hsa-miR-6873-3p	0	0	0	0	0	0	0	0	1	0	0	0	0	0	0	0	0	0	0	0	0	0	0	0	1	0	0	0	0	0	0	0	0	0	0	0	0	0	0	0	0	0	0	0	0	0	0	0
hsa-miR-6877-5p	0	0	0	0	0	0	0	0	0	0	0	0	0	0	0	0	0	1	0	0	0	0	0	0	0	0	0	0	0	0	0	0	0	0	0	0	0	0	0	0	0	0	0	0	0	0	0	0
hsa-miR-6881-3p	0	0	0	0	0	0	0	0	0	0	1	0	0	0	0	0	0	0	0	0	0	0	0	0	0	0	0	0	0	0	0	0	0	0	0	0	0	0	0	0	0	0	0	0	0	0	0	0
hsa-miR-6884-5p	0	0	0	0	0	0	0	0	0	0	0	0	0	0	0	0	0	0	0	0	0	0	0	0	0	0	0	0	0	0	0	3	0	0	0	0	0	0	0	0	0	0	0	0	0	0	0	0
hsa-miR-7107-3p	0	1	3	0	0	0	0	0	1	0	0	0	0	0	0	0	0	0	0	0	0	2	0	1	0	0	0	0	0	0	0	1	0	0	0	0	1	0	0	0	0	0	0	0	0	0	0	1
hsa-miR-7110-3p	0	0	0	0	0	0	0	0	0	0	0	0	0	1	0	0	0	0	0	0	0	0	0	0	0	0	0	0	0	0	0	0	0	0	0	0	0	0	0	0	0	0	0	0	0	0	0	0
hsa-miR-744-5p	1	2	2	0	7	46	1	1	2	7	22	4	4	15	1	59	1	6	3	7	3	12	1	4	1	1	1	9	6	0	0	12	5	0	4	3	1	0	3	5	0	3	5	4	5	0	4	10
hsa-miR-758-3p	0	0	0	0	0	1	0	0	0	0	0	0	1	0	0	0	0	0	0	0	0	0	0	2	0	0	0	0	0	0	0	0	0	0	0	0	0	0	0	0	0	0	0	0	0	0	0	1
hsa-miR-7-5p	3	0	6	1	19	2	0	3	0	10	77	8	0	12	7	10	2	23	4	3	7	3	0	11	6	0	2	3	6	9	0	39	1	1	1	1	0	1	8	6	5	9	0	2	8	0	4	9
hsa-miR-760	0	1	0	0	0	0	0	0	0	0	0	1	0	0	0	1	0	0	0	0	0	1	0	0	0	0	0	0	0	0	0	0	0	0	0	0	0	0	0	0	0	0	0	0	0	0	0	0
hsa-miR-766-5p	0	0	0	0	0	0	0	0	0	0	0	0	0	1	0	0	0	0	0	0	0	0	0	1	0	0	0	0	0	0	0	0	0	0	0	0	0	0	0	0	0	0	0	0	2	0	0	1
hsa-miR-769-5p	0	0	0	0	2	0	0	0	0	1	5	0	0	0	0	2	0	1	0	0	1	0	0	1	0	0	0	0	1	0	1	3	2	0	0	1	0	0	0	0	0	0	0	0	0	0	1	1
hsa-miR-7704	0	0	0	0	3	0	0	0	1	0	0	1	0	1	0	3	0	0	0	0	0	0	0	2	0	1	0	0	1	0	0	0	1	0	0	0	0	0	0	0	0	0	0	1	0	0	0	0
hsa-miR-7706	0	1	1	0	2	1	0	0	1	1	13	0	0	0	0	3	0	2	0	0	2	0	0	0	0	0	0	1	0	0	0	18	6	0	2	0	3	2	1	2	1	3	0	0	3	0	1	3
hsa-miR-7848-3p	0	0	0	0	0	0	0	0	0	1	0	0	0	0	0	0	1	0	0	0	0	0	0	0	0	0	0	0	0	0	0	2	0	0	0	0	0	0	0	0	0	0	0	0	0	0	0	1
hsa-miR-7854-3p	0	0	0	0	0	0	0	0	0	0	0	0	0	0	0	1	0	0	0	0	0	0	0	0	0	0	0	0	0	0	0	0	0	0	0	0	0	0	0	0	0	0	0	0	1	0	0	0
hsa-miR-7976	0	0	0	0	0	0	0	0	0	0	2	0	0	0	0	1	0	0	0	0	0	0	0	0	0	0	0	0	0	0	0	0	0	0	0	0	0	0	0	0	0	0	0	0	0	0	0	0
hsa-miR-873-5p	0	1	0	0	0	0	0	0	1	0	0	0	0	0	0	0	0	0	0	0	0	0	0	0	0	0	0	0	0	0	0	0	0	0	0	0	0	0	0	0	0	0	0	0	1	0	0	0
hsa-miR-874-3p	0	0	0	0	0	0	0	0	0	0	0	0	0	0	0	0	0	0	0	0	0	0	0	0	0	0	0	0	0	0	0	0	0	0	0	1	0	0	0	0	0	0	0	0	1	0	0	0
hsa-miR-877-5p	0	0	0	0	0	0	0	0	0	0	1	0	0	0	0	0	0	0	0	0	0	0	0	0	0	0	0	0	0	0	0	0	0	0	0	0	0	0	0	0	0	0	0	0	0	0	0	0
hsa-miR-885-3p	0	0	0	0	0	0	0	0	0	0	0	0	0	0	0	7	0	0	0	0	0	0	0	0	0	0	0	0	0	0	0	0	1	0	0	0	0	0	0	0	0	0	0	0	0	0	0	0
hsa-miR-885-5p	0	0	0	0	0	0	0	0	0	0	0	0	0	0	0	4	0	0	0	0	0	0	0	0	0	0	0	0	0	0	0	0	0	0	0	0	0	0	0	0	0	0	0	0	0	0	0	0
hsa-miR-889-3p	0	0	0	0	0	0	0	0	0	0	0	0	0	1	0	0	0	0	0	0	0	0	1	0	0	0	0	0	0	0	0	2	0	0	0	0	0	0	0	0	0	0	0	0	0	0	0	1
hsa-miR-92a-1-5p	0	0	0	0	0	0	0	0	0	0	1	0	0	0	0	1	1	0	0	0	0	0	0	0	0	0	0	0	0	0	0	0	0	0	0	0	0	0	0	0	0	0	1	0	1	0	0	0
hsa-miR-92a-2-5p	0	0	0	0	1	0	0	0	0	0	0	0	0	0	0	0	0	0	0	0	0	0	0	0	0	0	0	0	0	0	0	0	0	0	0	0	0	0	0	0	0	0	0	0	0	0	0	0
hsa-miR-92a-3p	142	106	545	199	1038	620	114	180	162	374	4255	527	145	644	424	985	178	2320	65	216	489	251	75	464	176	60	183	474	265	356	253	3917	456	118	470	290	258	91	176	671	258	578	184	333	864	166	724	1349
hsa-miR-92b-3p	1	2	6	5	18	7	0	3	5	24	35	4	2	23	3	28	3	20	1	2	2	2	3	4	5	2	7	1	1	8	1	20	1	0	1	7	6	0	1	6	2	4	7	3	5	2	7	7
hsa-miR-92b-5p	1	0	0	1	1	0	0	0	0	2	11	0	0	4	0	1	0	2	0	1	5	0	0	0	0	1	0	0	1	0	0	4	1	0	1	0	1	0	0	1	0	0	0	0	1	1	0	0
hsa-miR-93-5p	0	0	3	3	11	3	0	3	0	0	34	3	0	3	2	3	3	10	0	1	4	1	1	2	1	0	4	3	3	1	0	27	4	0	1	3	0	2	1	4	1	1	1	4	8	1	6	7
hsa-miR-937-3p	0	0	0	0	0	0	0	0	0	0	0	0	0	0	0	0	0	0	0	0	0	0	0	0	0	0	0	0	0	0	0	0	0	0	0	0	0	0	0	0	0	0	0	0	0	0	0	1
hsa-miR-939-5p	0	0	0	0	0	0	0	0	0	0	1	0	0	0	0	0	0	0	0	0	0	0	0	0	0	0	0	0	0	0	0	2	1	0	0	0	0	0	0	0	0	0	0	0	1	0	0	0
hsa-miR-9-3p	0	0	0	0	0	0	0	0	0	0	0	0	0	0	0	0	0	0	0	0	0	0	0	0	0	0	0	0	0	0	0	0	0	0	0	0	0	0	0	0	0	0	0	0	1	0	0	0
hsa-miR-941	1	1	1	0	1	5	3	0	1	5	23	1	0	4	2	10	2	4	0	2	1	0	1	2	1	0	1	1	0	1	0	5	2	0	2	1	4	0	0	4	0	5	2	1	3	1	1	4
hsa-miR-942-3p	0	0	0	0	0	0	0	0	0	0	0	0	0	0	0	0	0	0	0	0	0	0	0	0	0	0	0	0	0	0	0	0	0	0	0	0	0	0	0	0	0	0	0	0	0	0	1	0
hsa-miR-942-5p	0	0	0	0	0	0	0	0	0	0	5	0	0	1	0	1	0	0	0	0	0	0	0	0	0	0	0	0	0	0	0	2	0	0	0	0	0	0	0	0	0	0	0	0	0	0	1	0
hsa-miR-95-3p	0	0	0	0	0	0	0	0	0	0	2	0	1	1	0	3	0	1	0	0	0	0	0	0	0	0	0	1	0	0	0	1	0	0	0	0	0	0	0	0	0	0	0	1	1	0	0	0
hsa-miR-9-5p	0	0	0	0	1	0	0	0	0	0	8	0	0	1	1	0	0	1	0	0	3	3	0	2	0	0	6	0	1	0	1	0	0	0	1	0	18	0	3	0	40	0	1	0	91	0	0	1
hsa-miR-96-5p	1	2	1	0	0	0	1	0	0	1	6	0	0	0	0	0	0	1	0	0	0	0	0	1	1	0	0	1	0	0	0	1	0	0	0	0	0	0	0	0	0	0	0	0	1	0	0	0
hsa-miR-98-5p	3	2	2	1	14	35	0	1	2	2	31	4	3	12	2	19	5	9	0	4	0	10	1	10	2	0	2	6	6	0	2	27	6	2	1	3	4	0	0	7	0	6	1	9	20	3	4	13
hsa-miR-99a-5p	37	21	38	54	353	68	25	8	41	155	416	115	21	35	23	550	34	549	21	56	59	157	7	87	30	19	14	39	41	35	15	129	93	12	14	23	24	5	11	42	8	82	46	29	197	21	114	130
hsa-miR-99b-3p	0	0	0	0	4	2	0	0	0	1	2	0	0	0	0	2	0	0	0	5	1	0	0	0	0	0	0	0	0	0	0	3	3	0	1	0	0	0	0	0	0	0	0	1	1	0	0	2
hsa-miR-99b-5p	19	17	6	23	96	71	5	11	24	34	50	18	13	31	7	107	17	62	4	23	43	31	9	26	23	6	8	24	21	14	15	168	20	18	10	13	24	3	8	33	14	42	31	19	110	5	53	71
