# Supplementary material for: The Identification of Plasma Exosomal miR-423-3p as a Potential Predictive Biomarker for Prostate Cancer Castration-Resistance Development by Plasma Exosomal miRNA Sequencing
Source: Front Cell Dev Biol. 2021 Jan 7;8:602493. doi: 10.3389/fcell.2020.602493 (PMC7817948; doi:10.3389/fcell.2020.602493)
Supplement: Supplementary file 4 [file Table_4.xlsx]

## Sheet: Sheet1
STable 4. Differential expression of the miRNAs between the treatment naive and CRPC pateint samples analyzed by four RNA-seq data analysis methods
Limma			TMM			CPM			DESeq2
MiRNA	p-value		MiRNA	p-value		MiRNA	p-value		MiRNA	p-value
hsa-miR-375	0.000372689		hsa-miR-375	5.71e-11		hsa-miR-423-3p	0.000420097		hsa-miR-375	7.79e-07
hsa-miR-193a-5p	0.000393397		hsa-miR-193a-5p	1.32e-05		hsa-miR-21-5p	0.00105775		hsa-miR-193a-5p	2.36e-05
hsa-miR-101-3p	0.000906532		hsa-miR-9-5p	1.56e-05		hsa-miR-320a	0.00110027		hsa-miR-320b	0.000152891
hsa-miR-451a	0.00170159		hsa-miR-184	9.39e-05		hsa-miR-193a-5p	0.00206661		hsa-miR-200a-3p	0.000273472
hsa-miR-320b	0.00172755		hsa-miR-200a-3p	0.000400558		hsa-miR-451a	0.0026106		hsa-miR-320a	0.000283457
hsa-miR-320a	0.00306817		hsa-miR-320b	0.000486082		hsa-miR-24-3p	0.00325079		hsa-miR-99a-5p	0.000540191
hsa-miR-423-3p	0.00479115		hsa-miR-148a-3p	0.00104156		hsa-miR-99a-5p	0.00474011		hsa-miR-423-3p	0.000632172
hsa-miR-148a-3p	0.00532889		hsa-miR-99a-5p	0.00169699		hsa-miR-146a-5p	0.00777731		hsa-miR-9-5p	0.000638578
hsa-miR-150-5p	0.0058721		hsa-miR-150-5p	0.00262646		hsa-miR-200a-3p	0.00833103		hsa-miR-150-5p	0.000846676
hsa-miR-342-5p	0.00639417		hsa-miR-320d	0.00290141		hsa-miR-22-5p	0.00920505		hsa-miR-148a-3p	0.00109332
hsa-miR-200a-3p	0.00654959		hsa-miR-320a	0.00325885		hsa-miR-320d	0.00981793		hsa-miR-320d	0.00286471
hsa-miR-99a-5p	0.00804912		hsa-miR-423-3p	0.00326651		hsa-miR-320b	0.0115063		hsa-miR-101-3p	0.00531318
hsa-miR-30c-5p	0.00883736		hsa-miR-122-5p	0.00706793		hsa-let-7d-3p	0.0144973		hsa-miR-451a	0.00561616
hsa-miR-199a-3p	0.0112939		hsa-miR-101-3p	0.0106881		hsa-miR-1246	0.0183388		hsa-miR-24-3p	0.00609158
hsa-miR-543	0.0148127		hsa-miR-7706	0.0147965		hsa-let-7f-5p	0.0190289		hsa-miR-21-5p	0.0115833
hsa-miR-7706	0.0165948		hsa-miR-100-5p	0.0169172		hsa-let-7a-5p	0.0197566		hsa-miR-146a-5p	0.0126105
hsa-miR-320d	0.016955		hsa-miR-20b-5p	0.0203953		hsa-miR-101-3p	0.0242709		hsa-miR-100-5p	0.0148351
hsa-miR-16-5p	0.026041		hsa-miR-1246	0.0204863		hsa-miR-148a-3p	0.0248132		hsa-miR-320c	0.0170453
hsa-miR-24-3p	0.0272787		hsa-miR-320c	0.0244467		hsa-let-7b-3p	0.0259703		hsa-miR-22-5p	0.027576
hsa-miR-22-5p	0.0289655		hsa-miR-4433b-3p	0.0262637		hsa-miR-25-5p	0.0281507		hsa-miR-7706	0.0290404
hsa-miR-30a-3p	0.0301702		hsa-miR-24-3p	0.0277125		hsa-miR-30d-5p	0.0312258		hsa-miR-744-5p	0.029126
hsa-miR-25-5p	0.0331331		hsa-miR-146a-5p	0.0279712		hsa-miR-4433b-3p	0.0368083		hsa-miR-1246	0.0360425
hsa-let-7b-5p	0.0352909		hsa-miR-25-5p	0.0280946		hsa-miR-199a-3p	0.0376219		hsa-miR-199a-3p	0.036479
hsa-miR-25-3p	0.0388179		hsa-miR-22-5p	0.02889		hsa-miR-150-5p	0.0385152		hsa-miR-486-5p	0.0413139
hsa-miR-483-5p	0.0388396		hsa-miR-744-5p	0.0302248		hsa-miR-744-5p	0.0390071		hsa-miR-30c-5p	0.0413787
hsa-miR-486-5p	0.0398762		hsa-miR-21-5p	0.0322954		hsa-miR-125a-3p	0.0390818		hsa-miR-342-5p	0.0423912
hsa-miR-744-5p	0.0440578		hsa-miR-30c-5p	0.0352535		hsa-miR-342-5p	0.0399379		hsa-let-7f-5p	0.049348
hsa-miR-3168	0.0472375		hsa-miR-451a	0.0456865		hsa-miR-181b-5p	0.0433097		hsa-miR-664a-5p	0.0535393
hsa-miR-21-5p	0.0489397		hsa-miR-199a-3p	0.046264		hsa-let-7c-5p	0.0456791		hsa-let-7b-5p	0.0545756
hsa-miR-15b-5p	0.0504809		hsa-miR-125a-3p	0.0531206		hsa-miR-103a-3p	0.0464776		hsa-miR-92a-3p	0.0649349
hsa-miR-146a-5p	0.0541689		hsa-miR-342-5p	0.0587975		hsa-miR-486-5p	0.0502283		hsa-miR-25-3p	0.0661106
hsa-miR-19a-3p	0.06297		hsa-miR-664a-5p	0.0593922		hsa-let-7d-5p	0.0545245		hsa-let-7a-5p	0.0662265
hsa-miR-424-3p	0.0788871		hsa-miR-30a-3p	0.0684483		hsa-miR-143-3p	0.0549324		hsa-miR-125b-5p	0.0702715
hsa-miR-10b-5p	0.0807971		hsa-miR-370-3p	0.094541		hsa-miR-20b-5p	0.0553457		hsa-let-7b-3p	0.0739662
hsa-miR-9-5p	0.0814094		hsa-miR-199b-3p	0.0955092		hsa-miR-7706	0.0559894		hsa-miR-30d-5p	0.07473
hsa-miR-425-5p	0.0875669		hsa-miR-125b-5p	0.09569		hsa-let-7e-5p	0.0617112		hsa-let-7d-5p	0.0790155
hsa-miR-221-3p	0.0902107		hsa-miR-15b-3p	0.0965084		hsa-miR-16-5p	0.0635882		hsa-miR-370-3p	0.0861332
hsa-miR-143-3p	0.0913662		hsa-let-7b-3p	0.0983262		hsa-miR-375	0.0690964		hsa-miR-328-3p	0.0922633
hsa-miR-92a-3p	0.111952		hsa-miR-1228-5p	0.107903		hsa-miR-185-5p	0.0705599		hsa-miR-19a-3p	0.0971051
hsa-miR-584-5p	0.118795		hsa-miR-96-5p	0.113114		hsa-miR-1228-5p	0.0728091		hsa-let-7d-3p	0.099945
hsa-miR-152-3p	0.119006		hsa-miR-486-5p	0.115118		hsa-miR-25-3p	0.0747238		hsa-miR-221-3p	0.100068
hsa-miR-126-3p	0.124837		hsa-miR-130b-5p	0.118787		hsa-miR-370-3p	0.0758551		hsa-miR-30a-3p	0.103805
hsa-miR-199b-3p	0.13047		hsa-miR-10b-5p	0.121994		hsa-miR-22-3p	0.0764748		hsa-miR-185-5p	0.104562
hsa-miR-206	0.133017		hsa-miR-197-3p	0.123992		hsa-miR-151a-3p	0.0766962		hsa-miR-378a-3p	0.105767
hsa-miR-92b-3p	0.134606		hsa-miR-134-5p	0.126699		hsa-miR-199b-3p	0.078892		hsa-miR-199a-5p	0.115928
hsa-miR-184	0.136304		hsa-miR-152-3p	0.127345		hsa-miR-125b-5p	0.0854907		hsa-miR-16-5p	0.120946
hsa-miR-320c	0.137543		hsa-miR-221-3p	0.128309		hsa-miR-182-5p	0.087461		hsa-miR-122-5p	0.123141
hsa-miR-664a-5p	0.137695		hsa-miR-335-3p	0.13605		hsa-miR-199a-5p	0.0909684		hsa-miR-143-3p	0.12842
hsa-miR-1307-5p	0.142657		hsa-miR-185-5p	0.137084		hsa-miR-9-5p	0.0910601		hsa-miR-125a-3p	0.131754
hsa-miR-93-5p	0.144245		hsa-miR-328-3p	0.141877		hsa-miR-200c-3p	0.0934528		hsa-miR-15b-5p	0.139238
hsa-miR-142-5p	0.146198		hsa-miR-143-3p	0.145825		hsa-miR-197-3p	0.102917		hsa-miR-424-3p	0.141604
hsa-miR-382-5p	0.165429		hsa-miR-19a-3p	0.146832		hsa-miR-335-3p	0.104309		hsa-miR-10b-5p	0.142644
hsa-miR-140-3p	0.166726		hsa-miR-126-3p	0.149459		hsa-miR-328-3p	0.106365		hsa-miR-126-3p	0.144184
hsa-miR-140-5p	0.185691		hsa-let-7d-3p	0.161863		hsa-miR-223-5p	0.107204		hsa-let-7e-5p	0.172523
hsa-let-7f-5p	0.190033		hsa-miR-30d-5p	0.172887		hsa-miR-320c	0.113255		hsa-miR-200c-3p	0.179
hsa-let-7d-3p	0.19035		hsa-miR-424-3p	0.173101		hsa-miR-193b-5p	0.118436		hsa-miR-4433b-3p	0.181948
hsa-miR-378a-3p	0.191492		hsa-miR-1307-5p	0.175012		hsa-miR-3605-3p	0.118644		hsa-miR-199b-3p	0.184052
hsa-miR-151a-3p	0.196014		hsa-let-7d-5p	0.178012		hsa-miR-664a-5p	0.124325		hsa-let-7g-5p	0.195257
hsa-miR-4443	0.197714		hsa-miR-199a-5p	0.184082		hsa-miR-424-3p	0.126273		hsa-miR-134-5p	0.198394
hsa-miR-6869-5p	0.199881		hsa-miR-193b-5p	0.188798		hsa-miR-134-5p	0.134724		hsa-miR-20b-5p	0.202489
hsa-miR-381-3p	0.204261		hsa-let-7b-5p	0.194418		hsa-miR-155-5p	0.136977		hsa-miR-197-3p	0.207613
hsa-miR-363-3p	0.209662		hsa-miR-200c-3p	0.194485		hsa-miR-15b-3p	0.139576		hsa-miR-103a-3p	0.21272
hsa-miR-125a-3p	0.21152		hsa-miR-92a-3p	0.209671		hsa-miR-221-3p	0.146131		hsa-miR-25-5p	0.213337
hsa-miR-125b-5p	0.233527		hsa-miR-378a-3p	0.218308		hsa-miR-425-5p	0.149913		hsa-miR-584-5p	0.217036
hsa-let-7a-5p	0.237338		hsa-let-7a-5p	0.222675		hsa-miR-96-5p	0.160002		hsa-miR-182-5p	0.218216
hsa-let-7g-5p	0.242855		hsa-let-7f-5p	0.222868		hsa-miR-92a-3p	0.164672		hsa-miR-150-3p	0.235076
hsa-miR-150-3p	0.244821		hsa-miR-223-5p	0.228577		hsa-miR-550a-5p	0.168957		hsa-miR-155-5p	0.238027
hsa-miR-423-5p	0.250651		hsa-miR-148b-3p	0.230755		hsa-miR-374a-3p	0.170081		hsa-miR-193b-5p	0.24892
hsa-miR-4732-3p	0.252243		hsa-miR-150-3p	0.231726		hsa-miR-486-3p	0.170305		hsa-miR-152-3p	0.254169
hsa-miR-4433b-3p	0.254647		hsa-let-7e-5p	0.236483		hsa-miR-140-5p	0.174946		hsa-miR-223-5p	0.26511
hsa-let-7d-5p	0.261848		hsa-miR-103a-3p	0.242816		hsa-miR-340-5p	0.182998		hsa-miR-140-5p	0.28199
hsa-miR-192-5p	0.263797		hsa-miR-25-3p	0.243787		hsa-miR-122-5p	0.18451		hsa-miR-92b-3p	0.283987
hsa-miR-20b-5p	0.265924		hsa-miR-155-5p	0.244278		hsa-miR-584-5p	0.190362		hsa-miR-3168	0.293182
hsa-miR-1246	0.268374		hsa-miR-140-5p	0.247979		hsa-let-7b-5p	0.192312		hsa-miR-4443	0.298223
hsa-miR-10a-5p	0.270562		hsa-miR-584-5p	0.257053		hsa-miR-130b-5p	0.208182		hsa-miR-144-5p	0.298568
hsa-miR-30d-5p	0.272847		hsa-miR-550a-5p	0.279439		hsa-miR-152-3p	0.209495		hsa-miR-151a-3p	0.29874
hsa-miR-629-5p	0.274602		hsa-miR-16-5p	0.283616		hsa-miR-28-5p	0.210832		hsa-miR-425-5p	0.300579
hsa-miR-148b-3p	0.288963		hsa-miR-182-5p	0.28508		hsa-miR-18a-5p	0.213238		hsa-miR-203a	0.312415
hsa-let-7a-3p	0.292541		hsa-miR-194-5p	0.292082		hsa-miR-19a-3p	0.216494		hsa-miR-148b-3p	0.317335
hsa-miR-345-5p	0.295267		hsa-miR-15b-5p	0.293531		hsa-miR-100-5p	0.243604		hsa-miR-142-5p	0.317341
hsa-miR-223-5p	0.302929		hsa-miR-425-5p	0.301498		hsa-miR-183-5p	0.243884		hsa-miR-194-5p	0.320595
hsa-miR-99b-5p	0.304982		hsa-miR-92b-3p	0.311483		hsa-miR-2110	0.248529		hsa-miR-27a-5p	0.323069
hsa-miR-486-3p	0.316496		hsa-miR-151a-3p	0.325117		hsa-miR-125a-5p	0.250212		hsa-miR-423-5p	0.32972
hsa-miR-4732-5p	0.316688		hsa-miR-10a-5p	0.330577		hsa-miR-3615	0.266618		hsa-miR-1307-5p	0.345173
hsa-miR-139-3p	0.332277		hsa-miR-27a-5p	0.335026		hsa-miR-92b-3p	0.272396		hsa-miR-550a-5p	0.347028
hsa-miR-144-5p	0.33228		hsa-miR-215-5p	0.350317		hsa-miR-30c-5p	0.272409		hsa-miR-629-5p	0.348706
hsa-miR-144-3p	0.339475		hsa-miR-340-5p	0.350849		hsa-miR-378a-3p	0.272798		hsa-miR-22-3p	0.352013
hsa-miR-193b-5p	0.345951		hsa-miR-22-3p	0.354234		hsa-miR-194-5p	0.278263		hsa-miR-92b-5p	0.366568
hsa-miR-130b-5p	0.354935		hsa-miR-3605-3p	0.354428		hsa-miR-27a-5p	0.27876		hsa-miR-379-5p	0.368898
hsa-miR-1908-5p	0.36289		hsa-miR-28-5p	0.36104		hsa-miR-1307-5p	0.280193		hsa-miR-10a-5p	0.384915
hsa-miR-769-5p	0.363816		hsa-miR-3168	0.382712		hsa-miR-27b-3p	0.289602		hsa-miR-215-5p	0.389806
hsa-miR-26b-5p	0.364147		hsa-miR-629-5p	0.383839		hsa-miR-941	0.308673		hsa-miR-6869-5p	0.393467
hsa-miR-215-5p	0.369421		hsa-let-7g-5p	0.387507		hsa-miR-148b-3p	0.309904		hsa-miR-340-5p	0.394717
hsa-miR-181b-5p	0.378021		hsa-miR-99b-5p	0.388582		hsa-miR-181a-5p	0.313683		hsa-miR-363-3p	0.39702
hsa-miR-20a-5p	0.382747		hsa-miR-4443	0.398581		hsa-miR-181a-2-3p	0.314799		hsa-miR-483-5p	0.399158
hsa-miR-339-3p	0.385918		hsa-miR-338-5p	0.402588		hsa-miR-335-5p	0.322259		hsa-miR-335-3p	0.399373
hsa-miR-503-5p	0.390044		hsa-miR-374a-3p	0.407695		hsa-miR-184	0.328608		hsa-miR-93-5p	0.403929
hsa-miR-342-3p	0.390289		hsa-miR-183-5p	0.420528		hsa-miR-379-5p	0.328866		hsa-let-7c-5p	0.40413
hsa-miR-100-5p	0.395376		hsa-miR-93-5p	0.452495		hsa-miR-139-3p	0.330501		hsa-miR-30e-5p	0.426467
hsa-miR-134-5p	0.397582		hsa-miR-423-5p	0.457343		hsa-miR-126-5p	0.341497		hsa-miR-486-3p	0.435495
hsa-miR-30e-5p	0.407135		hsa-miR-181b-5p	0.458121		hsa-miR-4732-3p	0.34334		hsa-miR-3615	0.457178
hsa-miR-199a-5p	0.408591		hsa-miR-30e-5p	0.461877		hsa-miR-191-5p	0.344531		hsa-miR-1228-5p	0.470298
hsa-miR-185-5p	0.408609		hsa-miR-144-5p	0.467609		hsa-miR-501-3p	0.367681		hsa-miR-183-5p	0.476147
hsa-miR-16-2-3p	0.416666		hsa-miR-142-5p	0.471963		hsa-miR-4446-3p	0.380391		hsa-miR-126-5p	0.480005
hsa-miR-652-3p	0.440686		hsa-miR-1180-3p	0.480777		hsa-miR-93-5p	0.391438		hsa-miR-1	0.486932
hsa-miR-155-5p	0.444086		hsa-miR-92b-5p	0.487518		hsa-miR-1180-3p	0.393237		hsa-miR-130b-5p	0.489394
hsa-miR-338-5p	0.444397		hsa-miR-483-5p	0.49381		hsa-let-7i-5p	0.394347		hsa-miR-941	0.491212
hsa-miR-197-3p	0.445561		hsa-let-7c-5p	0.496804		hsa-miR-107	0.39554		hsa-miR-432-5p	0.493688
hsa-miR-328-3p	0.459358		hsa-miR-379-5p	0.504271		hsa-miR-223-3p	0.409602		hsa-miR-26b-5p	0.505976
hsa-miR-146b-5p	0.47107		hsa-miR-126-5p	0.51795		hsa-miR-192-5p	0.411313		hsa-miR-484	0.505988
hsa-let-7b-3p	0.471732		hsa-miR-203a	0.530795		hsa-miR-99b-3p	0.414277		hsa-miR-28-3p	0.506853
hsa-miR-7-5p	0.475888		hsa-miR-941	0.549071		hsa-miR-98-5p	0.418568		hsa-miR-107	0.526177
hsa-miR-126-5p	0.478772		hsa-miR-363-3p	0.549744		hsa-miR-142-3p	0.422313		hsa-miR-1180-3p	0.534079
hsa-miR-103a-3p	0.479238		hsa-miR-18a-5p	0.55241		hsa-miR-769-5p	0.422429		hsa-miR-4732-5p	0.535034
hsa-miR-139-5p	0.480433		hsa-miR-1	0.556028		hsa-miR-30e-5p	0.424546		hsa-miR-96-5p	0.546943
hsa-miR-222-3p	0.484071		hsa-miR-543	0.556033		hsa-miR-30e-3p	0.42711		hsa-miR-28-5p	0.548565
hsa-miR-1180-3p	0.484889		hsa-miR-486-3p	0.574675		hsa-miR-629-5p	0.428004		hsa-miR-181b-5p	0.562321
hsa-miR-27a-5p	0.491787		hsa-miR-2110	0.576402		hsa-miR-15b-5p	0.431008		hsa-miR-7-5p	0.562984
hsa-miR-335-5p	0.496245		hsa-miR-4446-3p	0.57697		hsa-miR-28-3p	0.436759		hsa-miR-140-3p	0.570417
hsa-miR-182-5p	0.50227		hsa-miR-7-5p	0.593941		hsa-miR-92b-5p	0.461865		hsa-miR-99b-5p	0.575516
hsa-miR-32-5p	0.508129		hsa-miR-3615	0.611246		hsa-miR-338-5p	0.471644		hsa-miR-582-3p	0.579586
hsa-miR-30e-3p	0.518894		hsa-miR-432-5p	0.6164		hsa-miR-26a-5p	0.475456		hsa-miR-206	0.582807
hsa-miR-505-5p	0.52763		hsa-miR-335-5p	0.618441		hsa-miR-511-5p	0.484551		hsa-miR-3605-3p	0.585677
hsa-let-7e-5p	0.533913		hsa-miR-107	0.620194		hsa-miR-363-3p	0.489379		hsa-miR-27b-3p	0.59244
hsa-miR-432-5p	0.538857		hsa-miR-140-3p	0.625223		hsa-miR-432-5p	0.496416		hsa-miR-125a-5p	0.595966
hsa-miR-130a-3p	0.539105		hsa-miR-6869-5p	0.63062		hsa-miR-150-3p	0.496884		hsa-miR-501-3p	0.598943
hsa-miR-181a-2-3p	0.545795		hsa-miR-342-3p	0.637032		hsa-miR-128-3p	0.49995		hsa-miR-98-5p	0.600932
hsa-miR-186-5p	0.551649		hsa-miR-19b-3p	0.64778		hsa-miR-652-3p	0.532899		hsa-miR-338-5p	0.602038
hsa-miR-203a	0.557901		hsa-miR-511-5p	0.649359		hsa-miR-339-3p	0.536093		hsa-miR-3158-3p	0.604059
hsa-miR-335-3p	0.563787		hsa-miR-484	0.649458		hsa-miR-30a-5p	0.53971		hsa-let-7a-3p	0.609072
hsa-miR-200c-3p	0.585726		hsa-let-7a-3p	0.652603		hsa-miR-30a-3p	0.550625		hsa-miR-186-5p	0.624795
hsa-miR-19b-3p	0.613456		hsa-miR-532-5p	0.657656		hsa-miR-409-3p	0.561929		hsa-miR-17-5p	0.626219
hsa-miR-223-3p	0.61719		hsa-miR-381-3p	0.65916		hsa-miR-140-3p	0.581654		hsa-miR-191-5p	0.635207
hsa-miR-22-3p	0.617238		hsa-miR-4732-5p	0.659589		hsa-miR-484	0.582541		hsa-miR-543	0.636245
hsa-miR-484	0.621878		hsa-miR-26b-5p	0.666784		hsa-miR-4443	0.583417		hsa-miR-361-5p	0.648297
hsa-miR-3158-3p	0.631392		hsa-miR-27b-3p	0.678288		hsa-miR-23a-3p	0.589464		hsa-miR-409-3p	0.660046
hsa-miR-4446-3p	0.631756		hsa-miR-28-3p	0.683071		hsa-miR-29a-3p	0.600427		hsa-miR-15b-3p	0.661475
hsa-miR-1228-5p	0.634489		hsa-miR-99b-3p	0.686371		hsa-miR-503-5p	0.607349		hsa-miR-342-3p	0.663808
hsa-miR-941	0.634556		hsa-miR-191-5p	0.699742		hsa-miR-142-5p	0.609243		hsa-miR-139-3p	0.666038
hsa-miR-28-5p	0.637423		hsa-miR-20a-5p	0.715087		hsa-miR-345-5p	0.626407		hsa-miR-381-3p	0.671573
hsa-miR-18a-5p	0.641117		hsa-miR-361-5p	0.734878		hsa-miR-361-5p	0.628787		hsa-miR-532-5p	0.679847
hsa-miR-532-5p	0.643685		hsa-miR-98-5p	0.737105		hsa-miR-342-3p	0.633984		hsa-miR-20a-5p	0.680172
hsa-miR-27a-3p	0.64787		hsa-miR-192-5p	0.75163		hsa-miR-126-3p	0.635826		hsa-miR-18a-5p	0.681764
hsa-miR-106b-3p	0.663978		hsa-miR-106b-5p	0.76087		hsa-miR-186-5p	0.64021		hsa-miR-4446-3p	0.686847
hsa-miR-582-3p	0.666928		hsa-miR-409-3p	0.765855		hsa-miR-6869-5p	0.641702		hsa-miR-19b-3p	0.708122
hsa-miR-370-3p	0.6816		hsa-miR-146b-5p	0.767192		hsa-miR-10b-5p	0.645041		hsa-miR-2110	0.72063
hsa-let-7c-5p	0.68869		hsa-miR-4732-3p	0.77167		hsa-miR-130a-3p	0.649498		hsa-miR-769-5p	0.723032
hsa-miR-99b-3p	0.692069		hsa-miR-769-5p	0.774571		hsa-let-7a-3p	0.655797		hsa-miR-146b-5p	0.724374
hsa-miR-340-5p	0.699643		hsa-miR-186-5p	0.776832		hsa-miR-106b-3p	0.659803		hsa-miR-32-5p	0.728751
hsa-miR-501-3p	0.700281		hsa-miR-501-3p	0.777521		hsa-miR-20a-5p	0.681776		hsa-miR-192-5p	0.748393
hsa-miR-3615	0.702571		hsa-miR-222-3p	0.777669		hsa-miR-7-5p	0.685511		hsa-miR-345-5p	0.749781
hsa-miR-96-5p	0.715123		hsa-let-7i-5p	0.779691		hsa-miR-215-5p	0.707314		hsa-miR-99b-3p	0.74998
hsa-miR-107	0.744022		hsa-miR-17-5p	0.798925		hsa-miR-26b-5p	0.71036		hsa-miR-4732-3p	0.765257
hsa-miR-550a-5p	0.746183		hsa-miR-125a-5p	0.799052		hsa-miR-27a-3p	0.71171		hsa-miR-511-5p	0.769213
hsa-miR-1301-3p	0.75514		hsa-miR-139-5p	0.81506		hsa-miR-16-2-3p	0.71357		hsa-miR-139-5p	0.776674
hsa-miR-194-5p	0.779521		hsa-miR-181a-2-3p	0.817571		hsa-miR-146b-5p	0.71505		hsa-miR-23a-3p	0.780137
hsa-miR-122-5p	0.784595		hsa-miR-181a-5p	0.818553		hsa-miR-203a	0.721721		hsa-miR-29a-3p	0.785657
hsa-let-7i-5p	0.79119		hsa-miR-582-3p	0.832017		hsa-miR-1908-5p	0.744123		hsa-miR-335-5p	0.804836
hsa-miR-106b-5p	0.79625		hsa-miR-223-3p	0.835917		hsa-miR-1	0.748074		hsa-miR-144-3p	0.818091
hsa-miR-128-3p	0.79822		hsa-miR-142-3p	0.841079		hsa-let-7g-5p	0.760843		hsa-miR-130a-3p	0.82063
hsa-miR-374a-5p	0.8075		hsa-miR-1307-3p	0.846623		hsa-miR-99b-5p	0.767606		hsa-miR-223-3p	0.835349
hsa-miR-511-5p	0.817727		hsa-miR-139-3p	0.850711		hsa-miR-543	0.769148		hsa-miR-27a-3p	0.83714
hsa-miR-409-3p	0.826354		hsa-miR-503-5p	0.854055		hsa-miR-222-3p	0.800567		hsa-miR-26a-5p	0.841308
hsa-miR-2110	0.831838		hsa-miR-23a-3p	0.857925		hsa-miR-1307-3p	0.804465		hsa-miR-181a-5p	0.84131
hsa-miR-183-5p	0.834658		hsa-miR-382-5p	0.868606		hsa-miR-206	0.805192		hsa-miR-30a-5p	0.843515
hsa-miR-30a-5p	0.839985		hsa-miR-106b-3p	0.875567		hsa-miR-144-5p	0.828134		hsa-miR-374a-3p	0.844897
hsa-miR-98-5p	0.840868		hsa-miR-16-2-3p	0.884158		hsa-miR-139-5p	0.831949		hsa-miR-16-2-3p	0.855494
hsa-miR-3605-3p	0.859656		hsa-miR-3158-3p	0.901379		hsa-miR-17-5p	0.832634		hsa-miR-106b-5p	0.860583
hsa-miR-191-5p	0.872284		hsa-miR-1301-3p	0.904436		hsa-miR-3158-3p	0.867843		hsa-miR-374a-5p	0.876183
hsa-miR-1	0.877254		hsa-miR-1908-5p	0.912478		hsa-miR-423-5p	0.86859		hsa-miR-652-3p	0.878843
hsa-miR-17-5p	0.892232		hsa-miR-27a-3p	0.924035		hsa-miR-381-3p	0.881205		hsa-miR-339-3p	0.879899
hsa-miR-374a-3p	0.903161		hsa-miR-29a-3p	0.937402		hsa-miR-374a-5p	0.906097		hsa-miR-184	0.886754
hsa-miR-28-3p	0.905376		hsa-miR-30e-3p	0.949067		hsa-miR-106b-5p	0.908592		hsa-miR-503-5p	0.892676
hsa-miR-92b-5p	0.940124		hsa-miR-26a-5p	0.950455		hsa-miR-4732-5p	0.921873		hsa-miR-1307-3p	0.898388
hsa-miR-23a-3p	0.946736		hsa-miR-30a-5p	0.973852		hsa-miR-10a-5p	0.931536		hsa-miR-382-5p	0.904559
hsa-miR-379-5p	0.952255		hsa-miR-128-3p	0.987011		hsa-miR-3168	0.935005		hsa-miR-106b-3p	0.90917
hsa-miR-361-5p	0.953788		hsa-miR-206	1		hsa-miR-32-5p	0.936968		hsa-miR-128-3p	0.909882
hsa-miR-15b-3p	0.9674		hsa-miR-130a-3p	1		hsa-miR-382-5p	0.945204		hsa-miR-30e-3p	0.920024
hsa-miR-125a-5p	0.969744		hsa-miR-345-5p	1		hsa-miR-144-3p	0.964178		hsa-miR-222-3p	0.932964
hsa-miR-1307-3p	0.969824		hsa-miR-652-3p	1		hsa-miR-1301-3p	0.96782		hsa-miR-1908-5p	0.939768
hsa-miR-29a-3p	0.97007		hsa-miR-32-5p	1		hsa-miR-483-5p	0.975736		hsa-let-7i-5p	0.944899
hsa-miR-142-3p	0.972655		hsa-miR-339-3p	1		hsa-miR-582-3p	0.980894		hsa-miR-1301-3p	0.952284
hsa-miR-26a-5p	0.991161		hsa-miR-374a-5p	1		hsa-miR-505-5p	0.985876		hsa-miR-181a-2-3p	0.964891
hsa-miR-181a-5p	0.99244		hsa-miR-144-3p	1		hsa-miR-532-5p	0.98741		hsa-miR-142-3p	0.990687
hsa-miR-27b-3p	0.997989		hsa-miR-505-5p	1		hsa-miR-19b-3p	0.990128		hsa-miR-505-5p	0.995655
